# Supplementary material for: Secure software development: leveraging application call graphs to detect security vulnerabilities
Source: PeerJ Comput Sci. 2025 Jan 22;11:e2641. doi: 10.7717/peerj-cs.2641 (PMC11784778; doi:10.7717/peerj-cs.2641)
Supplement: Supplemental Information 2 [file peerj-cs-11-2641-s002.csv]

cve_id	project	sha	dataset	cwe_id	vuln_type	score	github	summary	language	vulnerable	message	author	date	comments	files	parents	ext_files	lang
CVE-2016-6307	https://github.com/openssl/openssl	c1ef7c971d0bbf117c3c80f65b5875e2e7b024b1	SECBENCH	CWE-400	Denial Of Service	4.3	https://github.com/openssl/openssl/commit/c1ef7c971d0bbf117c3c80f65b5875e2e7b024b1	The state-machine implementation in OpenSSL 1.1.0 before 1.1.0a allocates memory before checking for an excessive length, which might allow remote attackers to cause a denial of service (memory consumption) via crafted TLS messages, related to statem/statem.c and statem/statem_lib.c. Publish Date : 2016-09-26 Last Update Date : 2018-04-19	c	yes	Excessive allocation of memory in tls_get_message_header() A TLS message includes 3 bytes for its length in the header for the message. This would allow for messages up to 16Mb in length. Messages of this length are excessive and OpenSSL includes a check to ensure that a peer is sending reasonably sized messages in order to avoid too much memory being consumed to service a connection. A flaw in t…	Matt Caswell	09/19/2016, 10:39:21	{}	{'ssl/statem/statem.c': {'additions': 11, 'deletions': 0, 'changes': 11, 'status': 'modified'}, 'ssl/statem/statem_lib.c': {'additions': 0, 'deletions': 10, 'changes': 10, 'status': 'modified'}}	{'41bff723c6784cc846054a4fd4add6dbec8c2c64'}	{'c'}	{'C/C++'}
	https://github.com/AFNetworking/AFNetworking	c23c37ab4ab9b2401e824df717538e37bc5c85a4	SECBENCH	CWE-401			https://github.com/AFNetworking/AFNetworking/commit/c23c37ab4ab9b2401e824df717538e37bc5c85a4		m	yes	fix memory leak in NSURLSession	Oleg Naumenko	06/18/2015, 15:07:20	{}	{'AFNetworking/AFURLSessionManager.m': {'additions': 2, 'deletions': 3, 'changes': 5, 'status': 'modified'}}	{'92006270b12ed6778095afc9d8bae9b54210df18'}	{'m'}	{'Objective-C'}
CVE-2017-6797	https://github.com/mantisbt/mantisbt	c272c3f65da9677e505ff692b1f1e476b3afa56e	SECBENCH	CWE-79		4.3	https://github.com/mantisbt/mantisbt/commit/c272c3f65da9677e505ff692b1f1e476b3afa56e	A cross-site scripting (XSS) vulnerability in bug_change_status_page.php in MantisBT before 1.3.7 and 2.x before 2.2.1 allows remote attackers to inject arbitrary JavaScript via the 'action_type' parameter. Publish Date : 2017-03-09 Last Update Date : 2017-07-17	php	yes	Fix XSS in bug_change_status_page.php The value of the change_type parameter was not encoded before being displayed as a hidden input. This vulnerability was reported by Etienne Landais. Fixes #22486	Damien Regad	03/07/2017, 11:34:16	{}	{'bug_change_status_page.php': {'additions': 1, 'deletions': 1, 'changes': 2, 'status': 'modified'}}	{'f8b2510febf47700b3e29b4d0c746e2d16c29487'}	{'php'}	{'PHP'}
	https://github.com/joomla/joomla-cms	c277c23c617d5a9eddd2a45b7a438460d5fc6f15	SECBENCH	CWE-89			https://github.com/joomla/joomla-cms/commit/c277c23c617d5a9eddd2a45b7a438460d5fc6f15		php	yes	Checking database queries for possible SQL injections git-svn-id: http://joomlacode.org/svn/joomla/development/trunk@8121 6f6e1ebd-4c2b-0410-823f-f34bde69bce9	Enno Klasing	07/20/2007, 15:13:29	{}	{'libraries/joomla/installer/adapters/component.php': {'additions': 8, 'deletions': 2, 'changes': 10, 'status': 'modified'}, 'libraries/joomla/installer/adapters/module.php': {'additions': 2, 'deletions': 1, 'changes': 3, 'status': 'modified'}}	{'1011d21ea64aad20ca49d266b860f1afb5ffb18c'}	{'php'}	{'PHP'}
	https://github.com/curl/curl	c2a809cd265c37e7bbef55e64d70114d2f0d7189	SECBENCH	CWE-401			https://github.com/curl/curl/commit/c2a809cd265c37e7bbef55e64d70114d2f0d7189		c	yes	formpost: fix memory leaks in AddFormData error branches Reported-by: Dmitry-Me Fixes #688	Daniel Stenberg	02/29/2016, 19:32:08	{}	{'lib/formdata.c': {'additions': 25, 'deletions': 11, 'changes': 36, 'status': 'modified'}}	{'ae7d6b715448101caf99ea3555c7b7448711676e'}	{'c'}	{'C/C++'}
CVE-2012-2333	https://github.com/openssl/openssl	c46ecc3a55bcbbe4ff31da3864d015e343b0189f	SECBENCH	CWE-189	Denial Of Service	6.8	https://github.com/openssl/openssl/commit/c46ecc3a55bcbbe4ff31da3864d015e343b0189f	Integer underflow in OpenSSL before 0.9.8x, 1.0.0 before 1.0.0j, and 1.0.1 before 1.0.1c, when TLS 1.1, TLS 1.2, or DTLS is used with CBC encryption, allows remote attackers to cause a denial of service (buffer over-read) or possibly have unspecified other impact via a crafted TLS packet that is not properly handled during a certain explicit IV calculation. Publish Date : 2012-05-14 Last Update D…	c	yes	Sanity check record length before skipping explicit IV in TLS 1.2, 1.1 and DTLS to fix DoS attack. Thanks to Codenomicon for discovering this issue using Fuzz-o-Matic fuzzing as a service testing platform. (CVE-2012-2333)	Dr. Stephen Henson	05/10/2012, 16:03:52	{}	{'CHANGES': {'additions': 8, 'deletions': 0, 'changes': 8, 'status': 'modified'}, 'ssl/d1_enc.c': {'additions': 1, 'deletions': 1, 'changes': 2, 'status': 'modified'}, 'ssl/t1_enc.c': {'additions': 2, 'deletions': 0, 'changes': 2, 'status': 'modified'}}	{'7388b43cae035484036f5dc46c231ce6282a1367'}	{'c'}	{'C/C++'}
CVE-2017-5609	https://github.com/s9y/Serendipity	c62d667287f2d76c81e03a740a581eb3c51249b6	SECBENCH	CWE-89		6.5	https://github.com/s9y/Serendipity/commit/c62d667287f2d76c81e03a740a581eb3c51249b6	SQL injection vulnerability in include/functions_entries.inc.php in Serendipity 2.0.5 allows remote authenticated users to execute arbitrary SQL commands via the cat parameter. Publish Date : 2017-01-28 Last Update Date : 2017-03-23	php	yes	* [Security] Fix missing integer casting for inserting new categories (thanks to cdxy)	Garvin Hicking	01/16/2017, 10:29:15	{}	{'docs/NEWS': {'additions': 3, 'deletions': 0, 'changes': 3, 'status': 'modified'}, 'include/functions_entries.inc.php': {'additions': 1, 'deletions': 1, 'changes': 2, 'status': 'modified'}}	{'6285933470bab2923e4573b5d54ba9a32629b0cd'}	{'php'}	{'PHP'}
	https://github.com/curl/curl	c62d7944cf75f402d45523e3e415e44e83f5d733	SECBENCH	CWE-401			https://github.com/curl/curl/commit/c62d7944cf75f402d45523e3e415e44e83f5d733		c	yes	mbedtls: fix memory leak when destroying SSL connection data Closes #626	Rafael Antonio	02/01/2016, 22:13:10	{}	{'lib/vtls/mbedtls.c': {'additions': 11, 'deletions': 5, 'changes': 16, 'status': 'modified'}}	{'716302c2cd59f96ecd96f949db92576d204cabae'}	{'c'}	{'C/C++'}
	https://github.com/phpmyadmin/phpmyadmin	c79375598d46552fc1717f798a6560f9a1cdc102	SECBENCH	CWE-79			https://github.com/phpmyadmin/phpmyadmin/commit/c79375598d46552fc1717f798a6560f9a1cdc102		php	yes	Missing sanitization on the table, column and index names leads to XSS vulnerabilities, see PMASA-2011-13	Herman van Rink	08/19/2011, 09:48:57	{}	{'ChangeLog': {'additions': 3, 'deletions': 0, 'changes': 3, 'status': 'modified'}, 'db_datadict.php': {'additions': 1, 'deletions': 1, 'changes': 2, 'status': 'modified'}}	{'a5716cb3892f1714a97d8808cde9229ccc8752c8'}	{'php'}	{'PHP'}
	https://github.com/cakephp/cakephp	c95def9d664dc5e25d4fa9ee7d182858956326a1	SECBENCH	CWE-352			https://github.com/cakephp/cakephp/commit/c95def9d664dc5e25d4fa9ee7d182858956326a1		php	yes	Merge pull request #5101 from cakephp/issue-5100 Fix security component failing on csrf tokens.	José Lorenzo Rodríguez	11/07/2014, 07:49:20	{}	{'src/Controller/Component/SecurityComponent.php': {'additions': 1, 'deletions': 1, 'changes': 2, 'status': 'modified'}, 'tests/TestCase/Controller/Component/SecurityComponentTest.php': {'additions': 20, 'deletions': 0, 'changes': 20, 'status': 'modified'}}	{'2109e03c30c42988e4623317d7d756040dd48bc6', 'a33058405b344dd580d14dbd3816b7fb6ef883dd'}	{'php'}	{'PHP'}
	https://github.com/phpmyadmin/phpmyadmin	c9d93f63940fe960d3b6341d8bfb7b707c87e744	SECBENCH				https://github.com/phpmyadmin/phpmyadmin/commit/c9d93f63940fe960d3b6341d8bfb7b707c87e744		php	yes	prevent attack on the session name cookie	Marc Delisle	01/08/2007, 18:09:57	{}	{'ChangeLog': {'additions': 3, 'deletions': 0, 'changes': 3, 'status': 'modified'}, 'libraries/session.inc.php': {'additions': 8, 'deletions': 1, 'changes': 9, 'status': 'modified'}}	{'9ae2b21e220cde1cb9605dc1d3827bcee4cd4ba4'}	{'php'}	{'PHP'}
	https://github.com/curl/curl	cb64c987a062a9c16ab997415a1440182edb069a	SECBENCH	CWE-401			https://github.com/curl/curl/commit/cb64c987a062a9c16ab997415a1440182edb069a		c	yes	gopher: fix memory leak and busyloop The fix for the busyloop really only is a temporary work-around. It causes a BLOCKING behavior which is a NO-NO. This function should rather be split up in a do and a doing piece where the pieces that aren't possible to send now will be sent in the doing function repeatedly until the entire request is sent.	Daniel Stenberg	08/24/2010, 21:14:00	{}	{'lib/gopher.c': {'additions': 26, 'deletions': 6, 'changes': 32, 'status': 'modified'}}	{'67d16160184493c6717e4e572fafed7467af4983'}	{'c'}	{'C/C++'}
CVE-2017-3733	https://github.com/openssl/openssl	cc22cd546bd0b0e1b55c1835403ab564d5f30581	SECBENCH	CWE-20		5.0	https://github.com/openssl/openssl/commit/cc22cd546bd0b0e1b55c1835403ab564d5f30581	During a renegotiation handshake if the Encrypt-Then-Mac extension is negotiated where it was not in the original handshake (or vice-versa) then this can cause OpenSSL 1.1.0 before 1.1.0e to crash (dependent on ciphersuite). Both clients and servers are affected. Publish Date : 2017-05-04 Last Update Date : 2019-04-23	c	yes	Provide a test for the Encrypt-Then-Mac renegotiation crash In 1.1.0 changing the ciphersuite during a renegotiation can result in a crash leading to a DoS attack. In master this does not occur with TLS (instead you get an internal error, which is still wrong but not a security issue) - but the problem still exists in the DTLS code. This commit provides a test for the issue. CVE-2017-3733 Reviewe…	Matt Caswell	02/03/2017, 11:21:07	{}	{'test/handshake_helper.c': {'additions': 13, 'deletions': 3, 'changes': 16, 'status': 'modified'}, 'test/ssl-tests/17-renegotiate.conf': {'additions': 133, 'deletions': 1, 'changes': 134, 'status': 'modified'}, 'test/ssl-tests/17-renegotiate.conf.in': {'additions': 77, 'deletions': 1, 'changes': 78, 'status': 'modified'}, 'test/ssl-tests/18-dtls-renegotiate.conf': {'additions': 129, 'deletions':…	{'7b3a4d610731929d4fde15411f9be9b883974980'}	{'c', 'h', 'conf', 'in'}	{'C/C++', 'Config files'}
	https://github.com/osTicket/osTicket	cda62e2d24ad7e4b165c88df8fcc85e1ef695ac2	SECBENCH	CWE-352			https://github.com/osTicket/osTicket/commit/cda62e2d24ad7e4b165c88df8fcc85e1ef695ac2		php	yes	Add CSRF protection to logout link - Auth token is used to avoid possibly leaking real csrf token	Peter Rotich	07/20/2012, 16:31:47	{}	{'include/staff/header.inc.php': {'additions': 2, 'deletions': 2, 'changes': 4, 'status': 'modified'}, 'scp/logout.php': {'additions': 4, 'deletions': 0, 'changes': 4, 'status': 'modified'}}	{'ecb9178f24f5dd1ddbba06776d0f583a42ba2998'}	{'php'}	{'PHP'}
	https://github.com/jokkedk/webgrind	ce66c4408c2fe0db526b4cd915c765a009f3084f	SECBENCH	CWE-78			https://github.com/jokkedk/webgrind/commit/ce66c4408c2fe0db526b4cd915c765a009f3084f		php	yes	Escape Shell Injection Due to `$dataFile` being read in by `$_GET`, this enables a remote attacker to inject shell commands and run as PHP on the remote server, enabling Remote Code Execution. `escapeshellarg` will stop the immediate direct injection threat, however additional sanitization should be performed to ensure no inputs can result in overwritten files, etc.	Ari Rubinstein	01/25/2016, 17:37:42	{}	{'index.php': {'additions': 1, 'deletions': 1, 'changes': 2, 'status': 'modified'}}	{'077f79f13ddc8efa4cb10c2c041eb4b50037e0e3'}	{'php'}	{'PHP'}
CVE-2014-2497	https://github.com/php/php-src	cf4753691dc55999373d1c576f62ecb298723420	SECBENCH	CWE-399	Denial Of Service	4.3	https://github.com/php/php-src/commit/cf4753691dc55999373d1c576f62ecb298723420	The gdImageCreateFromXpm function in gdxpm.c in libgd, as used in PHP 5.4.26 and earlier, allows remote attackers to cause a denial of service (NULL pointer dereference and application crash) via a crafted color table in an XPM file. Publish Date : 2014-03-21 Last Update Date : 2017-01-06	c	yes	Fixed Bug #66901 php-gd 'c_color' NULL pointer dereference Upstream https://bitbucket.org/libgd/gd-libgd/commits/463c3bd09bfe8e924e19acad7a2a6af16953a704 Notice: this fix don't manage monochrome/monovisual values but just fix the security issue CVE-2014-2497 failing when trying to load such an image	Remi Collet	08/04/2014, 08:42:39	{}	{'ext/gd/libgd/gdxpm.c': {'additions': 6, 'deletions': 1, 'changes': 7, 'status': 'modified'}}	{'ae74549239f80ef40e978942b71c08a7e8a09a23'}	{'c'}	{'C/C++'}
	https://github.com/nextcloud/server	cfd0140e2faa250e6e90cbeb4ec2ca4dcceed2f4	SECBENCH	CWE-79			https://github.com/nextcloud/server/commit/cfd0140e2faa250e6e90cbeb4ec2ca4dcceed2f4		php	yes	fix 2 potential xss problems	Robin Appelman	04/16/2012, 10:59:08	{}	{'core/templates/404.php': {'additions': 1, 'deletions': 1, 'changes': 2, 'status': 'modified'}, 'files/templates/index.php': {'additions': 1, 'deletions': 1, 'changes': 2, 'status': 'modified'}, 'files/templates/part.breadcrumb.php': {'additions': 1, 'deletions': 1, 'changes': 2, 'status': 'modified'}}	{'3c182bdb351cd0f7938c9f9f022b44b4e530664d'}	{'php'}	{'PHP'}
	https://github.com/owncloud/core	cfd0140e2faa250e6e90cbeb4ec2ca4dcceed2f4	SECBENCH	CWE-79			https://github.com/owncloud/core/commit/cfd0140e2faa250e6e90cbeb4ec2ca4dcceed2f4		php	yes	fix 2 potential xss problems	Robin Appelman	04/16/2012, 10:59:08	{}	{'core/templates/404.php': {'additions': 1, 'deletions': 1, 'changes': 2, 'status': 'modified'}, 'files/templates/index.php': {'additions': 1, 'deletions': 1, 'changes': 2, 'status': 'modified'}, 'files/templates/part.breadcrumb.php': {'additions': 1, 'deletions': 1, 'changes': 2, 'status': 'modified'}}	{'3c182bdb351cd0f7938c9f9f022b44b4e530664d'}	{'php'}	{'PHP'}
	https://github.com/owncloud/core	cfe219fbb9f2f734b063041ae420400044f90000	SECBENCH	CWE-79			https://github.com/owncloud/core/commit/cfe219fbb9f2f734b063041ae420400044f90000		js	yes	fix potential xss in multiselect	Robin Appelman	06/09/2012, 13:07:09	{}	{'core/js/multiselect.js': {'additions': 9, 'deletions': 3, 'changes': 12, 'status': 'modified'}}	{'344299a074e135140262d051531f723be69c786f'}	{'js'}	{'JavaScript'}
	https://github.com/nextcloud/server	d01b78a4b486860ab7110677e9969a37ee2a832f	SECBENCH	CWE-79			https://github.com/nextcloud/server/commit/d01b78a4b486860ab7110677e9969a37ee2a832f		php	yes	prevent an possible xss exploit	Robin Appelman	03/31/2012, 22:55:12	{}	{'core/templates/login.php': {'additions': 1, 'deletions': 1, 'changes': 2, 'status': 'modified'}}	{'4e327295c65b25fc5d6ceec5a8242eecf57b94e2'}	{'php'}	{'PHP'}
	https://github.com/owncloud/core	d01b78a4b486860ab7110677e9969a37ee2a832f	SECBENCH	CWE-79			https://github.com/owncloud/core/commit/d01b78a4b486860ab7110677e9969a37ee2a832f		php	yes	prevent an possible xss exploit	Robin Appelman	03/31/2012, 22:55:12	{}	{'core/templates/login.php': {'additions': 1, 'deletions': 1, 'changes': 2, 'status': 'modified'}}	{'4e327295c65b25fc5d6ceec5a8242eecf57b94e2'}	{'php'}	{'PHP'}
CVE-2013-1445	https://github.com/dlitz/pycrypto	d044a478332682c253c379db87d444b056e4ab37	SECBENCH	CWE-310		4.3	https://github.com/dlitz/pycrypto/commit/d044a478332682c253c379db87d444b056e4ab37	The Crypto.Random.atfork function in PyCrypto before 2.6.1 does not properly reseed the pseudo-random number generator (PRNG) before allowing a child process to access it, which makes it easier for context-dependent attackers to obtain sensitive information by leveraging a race condition in which a child process is created and accesses the PRNG within the same rate-limit period as another process…	py	yes	Merge tag 'v2.6.1' (fix CVE-2013-1445) This is the PyCrypto 2.6.1 release. Dwayne Litzenberger (4): Random: Make Crypto.Random.atfork() set last_reseed=None (CVE-2013-1445) Fortuna: Add comments for reseed_interval and min_pool_size to FortunaAccumulator Update the ChangeLog Release v2.6.1	Dwayne Litzenberger	10/20/2013, 20:28:46	{}	{'ChangeLog': {'additions': 52, 'deletions': 0, 'changes': 52, 'status': 'modified'}, 'Doc/pycrypt.rst': {'additions': 1, 'deletions': 1, 'changes': 2, 'status': 'modified'}, 'lib/Crypto/Random/Fortuna/FortunaAccumulator.py': {'additions': 28, 'deletions': 2, 'changes': 30, 'status': 'modified'}, 'lib/Crypto/Random/_UserFriendlyRNG.py': {'additions': 15, 'deletions': 0, 'changes': 15, 'status': '…	{'f9a0fc77e1c8847c1a17503e5a1b86a409b8cb2d', '7fd528d03b5eae58eef6fd219af5d9ac9c83fa50'}	{'py', 'rst'}	{'Python'}
CVE-2014-3507	https://github.com/openssl/openssl	d0a4b7d1a2948fce38515b8d862f43e7ba0ebf74	SECBENCH	CWE-399	Denial Of Service	5.0	https://github.com/openssl/openssl/commit/d0a4b7d1a2948fce38515b8d862f43e7ba0ebf74	Memory leak in d1_both.c in the DTLS implementation in OpenSSL 0.9.8 before 0.9.8zb, 1.0.0 before 1.0.0n, and 1.0.1 before 1.0.1i allows remote attackers to cause a denial of service (memory consumption) via zero-length DTLS fragments that trigger improper handling of the return value of a certain insert function. Publish Date : 2014-08-13 Last Update Date : 2017-08-28	c	yes	Fix memory leak from zero-length DTLS fragments. The |pqueue_insert| function can fail if one attempts to insert a duplicate sequence number. When handling a fragment of an out of sequence message, |dtls1_process_out_of_seq_message| would not call |dtls1_reassemble_fragment| if the fragment's length was zero. It would then allocate a fresh fragment and attempt to insert it, but ignore the return …	Adam Langley	06/06/2014, 21:30:33	{}	{'ssl/d1_both.c': {'additions': 19, 'deletions': 3, 'changes': 22, 'status': 'modified'}}	{'1250f12613b61758675848f6600ebd914ccd7636'}	{'c'}	{'C/C++'}
	https://github.com/PrestaShop/PrestaShop	d10cef87f99c60f6213f336220efc49f3821bcbc	SECBENCH	CWE-79			https://github.com/PrestaShop/PrestaShop/commit/d10cef87f99c60f6213f336220efc49f3821bcbc		tpl	yes	// Fix xss	vSchoener	12/19/2011, 17:47:24	{}	{'admin-dev/themes/template/accounting_management/content.tpl': {'additions': 3, 'deletions': 2, 'changes': 5, 'status': 'modified'}}	{'ab2af6ff20716afccb4e828c9c151b56d2d3f6eb'}	{'tpl'}	{'PHP'}
	https://github.com/mozilla/kuma	d186dd1e20a5d0f1b7d295d410485bcfb7807ea4	SECBENCH	CWE-79			https://github.com/mozilla/kuma/commit/d186dd1e20a5d0f1b7d295d410485bcfb7807ea4		py	yes	bug 1272791 - Encode attachment data for JS Data about attachments are assigned to a JavaScript variable so that they are available to CKEditor. The JSON encoder does not escape characters for this context, allowing user-entered data to be injected into the page in an unsafe way, allowing XSS attacks. This code switches to explicit escaping of strings using escapejs, removing the XSS vector. r=jg…	John Whitlock	05/19/2016, 13:42:29	{}	{'kuma/attachments/jinja2/attachments/includes/attachment_list.html': {'additions': 10, 'deletions': 1, 'changes': 11, 'status': 'modified'}, 'kuma/attachments/templatetags/jinja_helpers.py': {'additions': 1, 'deletions': 2, 'changes': 3, 'status': 'modified'}, 'kuma/attachments/tests/test_templates.py': {'additions': 3, 'deletions': 0, 'changes': 3, 'status': 'modified'}, 'kuma/attachments/utils…	{'e43ed532e9623eeea4a492c7477c76acf8a2f995'}	{'py', 'html'}	{'Python', 'HTML'}
	https://github.com/nextcloud/server	d18bd17eb7d13010e3daef5351d7f7ec64480fd7	SECBENCH	CWE-352			https://github.com/nextcloud/server/commit/d18bd17eb7d13010e3daef5351d7f7ec64480fd7		js	yes	- eventsource.php: in case of potential CSRF attack we send an error message from the EventSource to the browser - eventsource.js: handle undefined data on event - update.js: in case of error we close the event source - advise the user to reload the page - update.php: EventSource initialization is now done before we enter the maintenance mode in order to allow browser reload in case of possible C…	Thomas Müller	07/10/2013, 22:00:01	{}	{'core/js/eventsource.js': {'additions': 5, 'deletions': 1, 'changes': 6, 'status': 'modified'}, 'core/js/update.js': {'additions': 4, 'deletions': 1, 'changes': 5, 'status': 'modified'}, 'lib/eventsource.php': {'additions': 5, 'deletions': 4, 'changes': 9, 'status': 'modified'}}	{'d134ba9a82a904ba317d4a6d9a75e46ab9249ddc'}	{'js', 'php'}	{'PHP', 'JavaScript'}
	https://github.com/owncloud/core	d18bd17eb7d13010e3daef5351d7f7ec64480fd7	SECBENCH	CWE-352			https://github.com/owncloud/core/commit/d18bd17eb7d13010e3daef5351d7f7ec64480fd7		js	yes	- eventsource.php: in case of potential CSRF attack we send an error message from the EventSource to the browser - eventsource.js: handle undefined data on event - update.js: in case of error we close the event source - advise the user to reload the page - update.php: EventSource initialization is now done before we enter the maintenance mode in order to allow browser reload in case of possible C…	Thomas Müller	07/10/2013, 22:00:01	{}	{'core/js/eventsource.js': {'additions': 5, 'deletions': 1, 'changes': 6, 'status': 'modified'}, 'core/js/update.js': {'additions': 4, 'deletions': 1, 'changes': 5, 'status': 'modified'}, 'lib/eventsource.php': {'additions': 5, 'deletions': 4, 'changes': 9, 'status': 'modified'}}	{'d134ba9a82a904ba317d4a6d9a75e46ab9249ddc'}	{'js', 'php'}	{'PHP', 'JavaScript'}
	https://github.com/nextcloud/server	d19de49606d45046f9d7755b180e5850bceccd19	SECBENCH	CWE-79			https://github.com/nextcloud/server/commit/d19de49606d45046f9d7755b180e5850bceccd19		php	yes	prevent xss	Björn Schießle	01/29/2013, 21:32:59	{}	{'core/templates/layout.user.php': {'additions': 1, 'deletions': 1, 'changes': 2, 'status': 'modified'}}	{'56c6e6a334caf690184c84bae290ea596f53c3de'}	{'php'}	{'PHP'}
	https://github.com/owncloud/core	d19de49606d45046f9d7755b180e5850bceccd19	SECBENCH	CWE-79			https://github.com/owncloud/core/commit/d19de49606d45046f9d7755b180e5850bceccd19		php	yes	prevent xss	Björn Schießle	01/29/2013, 21:32:59	{}	{'core/templates/layout.user.php': {'additions': 1, 'deletions': 1, 'changes': 2, 'status': 'modified'}}	{'56c6e6a334caf690184c84bae290ea596f53c3de'}	{'php'}	{'PHP'}
	https://github.com/splitbrain/dokuwiki	d1ed0b61f4795d01c2d9675949d2aad4568bc0c7	SECBENCH	CWE-79			https://github.com/splitbrain/dokuwiki/commit/d1ed0b61f4795d01c2d9675949d2aad4568bc0c7		php	yes	better check for images in fetch.php This patch is an enhancement to yesterday's changes. The ability to download external content could be used for XSS attacks, when faking the sent MIME type. This patch adds a check on the received data for valid images. darcs-hash:20061018124942-7ad00-4e8bca7d3877e6a10c348b5d45499cf8adf8b087.gz	Andreas Gohr	10/18/2006, 12:49:42	{}	{'lib/exe/fetch.php': {'additions': 11, 'deletions': 3, 'changes': 14, 'status': 'modified'}}	{'894a80cc56d188b10cc78bb4c088bea731f991a2'}	{'php'}	{'PHP'}
	https://github.com/curl/curl	d20def20462e7eed5cb8a078c9e09599307346d3	SECBENCH	CWE-401			https://github.com/curl/curl/commit/d20def20462e7eed5cb8a078c9e09599307346d3		c	yes	global dns cache: fix memory leak The take down of the global dns cache didn't take CURLOPT_RESOLVE names into account.	Daniel Stenberg	08/08/2013, 14:26:10	{}	{'lib/hostip.c': {'additions': 4, 'deletions': 0, 'changes': 4, 'status': 'modified'}}	{'d2b36e466afd69b6e2b202aca21db3bd2e48b190'}	{'c'}	{'C/C++'}
CVE-2016-10168	https://github.com/php/php-src	d2274b01cbbadf5516b3ea87ad76fbae18834007	SECBENCH	CWE-190		6.8	https://github.com/php/php-src/commit/d2274b01cbbadf5516b3ea87ad76fbae18834007	Integer overflow in gd_io.c in the GD Graphics Library (aka libgd) before 2.2.4 allows remote attackers to have unspecified impact via vectors involving the number of horizontal and vertical chunks in an image. Publish Date : 2017-03-15 Last Update Date : 2018-05-03	c	yes	Fix #73869: Signed Integer Overflow gd_io.c GD2 stores the number of horizontal and vertical chunks as words (i.e. 2 byte unsigned). These values are multiplied and assigned to an int when reading the image, what can cause integer overflows. We have to avoid that, and also make sure that either chunk count is actually greater than zero. If illegal chunk counts are detected, we bail out from readi…	Christoph M. Becker	12/17/2016, 16:06:58	{}	{'ext/gd/libgd/gd_gd2.c': {'additions': 4, 'deletions': 0, 'changes': 4, 'status': 'modified'}, 'ext/gd/tests/bug73869.phpt': {'additions': 19, 'deletions': 0, 'changes': 19, 'status': 'added'}, 'ext/gd/tests/bug73869a.gd2': {'additions': 0, 'deletions': 0, 'changes': 0, 'status': 'added'}, 'ext/gd/tests/bug73869b.gd2': {'additions': 0, 'deletions': 0, 'changes': 0, 'status': 'added'}}	{'f1b2afc9d9e77edf41804f5dfc4e2069d8a12975'}	{'gd2', 'phpt', 'c'}	{'C/C++', 'PHP'}
	https://github.com/WordPress/WordPress	d3100d05cb6e4a3183117ccc901d6119cb0236cc	SECBENCH				https://github.com/WordPress/WordPress/commit/d3100d05cb6e4a3183117ccc901d6119cb0236cc		php	yes	switching to htmlspecialchars fixes category description problem with double-bytes encodings ( http://wordpress.org/support/6/5555 ) git-svn-id: http://svn.automattic.com/wordpress/trunk@1306 1a063a9b-81f0-0310-95a4-ce76da25c4cd	michelvaldrighi	05/18/2004, 15:24:23	{}	{'wp-admin/categories.php': {'additions': 1, 'deletions': 1, 'changes': 2, 'status': 'modified'}}	{'91d7e604f2591371481831434823e6d44d5f830d'}	{'php'}	{'PHP'}
	https://github.com/MISP/MISP	d319860268e1d31dee0b8d590cde746aca71ae78	SECBENCH				https://github.com/MISP/MISP/commit/d319860268e1d31dee0b8d590cde746aca71ae78		php	yes	fixes security issue (overwrite existing event)	Christophe Vandeplas	05/31/2012, 06:47:49	{}	{'app/Controller/EventsController.php': {'additions': 5, 'deletions': 4, 'changes': 9, 'status': 'modified'}}	{'8505396b2519031f6c413586ccb14ab81bf69a38'}	{'php'}	{'PHP'}
CVE-2014-8958	https://github.com/phpmyadmin/phpmyadmin	d32da348c4de2379482a48661ce968a55eebe5c4	SECBENCH	CWE-79		4.3	https://github.com/phpmyadmin/phpmyadmin/commit/d32da348c4de2379482a48661ce968a55eebe5c4	Multiple cross-site scripting (XSS) vulnerabilities in phpMyAdmin 4.0.x before 4.0.10.6, 4.1.x before 4.1.14.7, and 4.2.x before 4.2.12 allow remote authenticated users to inject arbitrary web script or HTML via a crafted (1) database, (2) table, or (3) column name that is improperly handled during rendering of the table browse page; a crafted ENUM value that is improperly handled during renderin…	php	yes	bug #4578 [security] XSS vulnerability in table print view Signed-off-by: Madhura Jayaratne <madhura.cj@gmail.com>	Madhura Jayaratne	11/20/2014, 00:56:55	{}	{'ChangeLog': {'additions': 1, 'deletions': 0, 'changes': 1, 'status': 'modified'}, 'libraries/tbl_printview.lib.php': {'additions': 1, 'deletions': 1, 'changes': 2, 'status': 'modified'}}	{'b99b6b6672ff2419f05b05740c80c7a23c1da994'}	{'php'}	{'PHP'}
CVE-2011-3646	https://github.com/phpmyadmin/phpmyadmin	d35cba980893aa6e6455fd6e6f14f3e3f1204c52	SECBENCH	CWE-20		5.0	https://github.com/phpmyadmin/phpmyadmin/commit/d35cba980893aa6e6455fd6e6f14f3e3f1204c52	phpmyadmin.css.php in phpMyAdmin 3.4.x before 3.4.6 allows remote attackers to obtain sensitive information via an array-typed js_frame parameter to phpmyadmin.css.php, which reveals the installation path in an error message. Publish Date : 2011-11-17 Last Update Date : 2011-11-21	php	yes	Fixed local path disclosure vulnerability, see PMASA-2011-15	Dieter Adriaenssens	10/03/2011, 18:38:36	{}	{'ChangeLog': {'additions': 1, 'deletions': 0, 'changes': 1, 'status': 'modified'}, 'phpmyadmin.css.php': {'additions': 1, 'deletions': 1, 'changes': 2, 'status': 'modified'}}	{'2ff7b4cc93eb88325b2ac2930b966208642c1111'}	{'php'}	{'PHP'}
CVE-2015-1787	https://github.com/openssl/openssl	d3cc5e610d1719a35cda52c9152134b490a8c944	SECBENCH	CWE-20	Denial Of Service	2.6	https://github.com/openssl/openssl/commit/d3cc5e610d1719a35cda52c9152134b490a8c944	The ssl3_get_client_key_exchange function in s3_srvr.c in OpenSSL 1.0.2 before 1.0.2a, when client authentication and an ephemeral Diffie-Hellman ciphersuite are enabled, allows remote attackers to cause a denial of service (daemon crash) via a ClientKeyExchange message with a length of zero. Publish Date : 2015-03-19 Last Update Date : 2018-11-29	c	yes	Fix DHE Null CKE vulnerability If client auth is used then a server can seg fault in the event of a DHE cipher being used and a zero length ClientKeyExchange message being sent by the client. This could be exploited in a DoS attack. CVE-2015-1787 Reviewed-by: Richard Levitte <levitte@openssl.org>	Matt Caswell	03/10/2015, 16:38:32	{}	{'ssl/s3_srvr.c': {'additions': 9, 'deletions': 2, 'changes': 11, 'status': 'modified'}}	{'34e3edbf3a10953cb407288101fd56a629af22f9'}	{'c'}	{'C/C++'}
	https://github.com/phpmyadmin/phpmyadmin	d3fafdfba0807068196655e9b6d16c5d1d3ccf8a	SECBENCH	CWE-94			https://github.com/phpmyadmin/phpmyadmin/commit/d3fafdfba0807068196655e9b6d16c5d1d3ccf8a		php	yes	Security: remove dots in template to avoid a remote code execution vulnerability	Marc Delisle	04/20/2013, 11:07:29	{}	{'export.php': {'additions': 2, 'deletions': 0, 'changes': 2, 'status': 'modified'}}	{'ffa720d90a79c1f33cf4c5a33403d09a67b42a66'}	{'php'}	{'PHP'}
	https://github.com/realm/realm-cocoa	d4184aa26cfa4e99b6e36502aee7f685e122facc	SECBENCH	CWE-401			https://github.com/realm/realm-cocoa/commit/d4184aa26cfa4e99b6e36502aee7f685e122facc		mm	yes	Merge pull request #1200 from realm/tg-circular-add Fix a memory leak when circularly linked objects are added to a Realm	Thomas Goyne	12/09/2014, 03:02:34	{}	{'CHANGELOG.md': {'additions': 1, 'deletions': 1, 'changes': 2, 'status': 'modified'}, 'Realm/RLMObjectStore.mm': {'additions': 10, 'deletions': 1, 'changes': 11, 'status': 'modified'}, 'Realm/Tests/LinkTests.m': {'additions': 25, 'deletions': 6, 'changes': 31, 'status': 'modified'}}	{'946e0a4a2e59a3bdf22c9a9220c1746b6bbdc022', 'b9a5e082c0d848e94efe2672c54e746b8fd616a5'}	{'m', 'md', 'mm'}	{'Objective-C'}
	https://github.com/antlr/antlr4	d4f2abc5e3def63190c7ab124c5a70dba9e70661	SECBENCH	CWE-402			https://github.com/antlr/antlr4/commit/d4f2abc5e3def63190c7ab124c5a70dba9e70661		java	yes	resource leak fix from Coverity Scan	Terence Parr	08/31/2013, 20:01:53	{}	{'runtime/Java/src/org/antlr/v4/runtime/misc/GraphicsSupport.java': {'additions': 3, 'deletions': 2, 'changes': 5, 'status': 'modified'}}	{'9c186c8d5299e1dcbc8e0c486c3e07c4ab6af0a1'}	{'java'}	{'Java'}
	https://github.com/magicalpanda/MagicalRecord	d56b7ecd5fd9fe4fd1e2efbae616cda4562a7a01	SECBENCH	CWE-401			https://github.com/magicalpanda/MagicalRecord/commit/d56b7ecd5fd9fe4fd1e2efbae616cda4562a7a01		m	yes	Fix memory leak, add check for previous import	Saul Mora	09/25/2010, 20:48:18	{}	{'CoreData+ActiveRecordFetching.h': {'additions': 5, 'deletions': 0, 'changes': 5, 'status': 'modified'}, 'NSManagedObject+ActiveRecord.h': {'additions': 5, 'deletions': 0, 'changes': 5, 'status': 'modified'}, 'NSManagedObject+ActiveRecord.m': {'additions': 11, 'deletions': 4, 'changes': 15, 'status': 'modified'}}	{'0a735fc70682aea0338aca73d874b1a8cefc217a'}	{'m', 'h'}	{'C/C++', 'Objective-C'}
	https://github.com/cakephp/cakephp	d5bde3fe7a5a66044d4778ccffed0254e2fc87d8	SECBENCH	CWE-401			https://github.com/cakephp/cakephp/commit/d5bde3fe7a5a66044d4778ccffed0254e2fc87d8		php	yes	Adding a call to session_destroy() to remove the session data. This fixes the issue where data would not be totally destroyed. Fixes #1089	mark_story	09/09/2010, 02:05:53	{}	{'cake/libs/cake_session.php': {'additions': 3, 'deletions': 0, 'changes': 3, 'status': 'modified'}, 'cake/tests/cases/libs/cake_session.test.php': {'additions': 2, 'deletions': 1, 'changes': 3, 'status': 'modified'}}	{'aad72871a09b8b1bf750cde84d42e6a4f4fd7d2e'}	{'php'}	{'PHP'}
CVE-2016-4537	https://github.com/php/php-src	d650063a0457aec56364e4005a636dc6c401f9cd	SECBENCH	CWE-20	Denial Of Service	7.5	https://github.com/php/php-src/commit/d650063a0457aec56364e4005a636dc6c401f9cd	The bcpowmod function in ext/bcmath/bcmath.c in PHP before 5.5.35, 5.6.x before 5.6.21, and 7.x before 7.0.6 accepts a negative integer for the scale argument, which allows remote attackers to cause a denial of service or possibly have unspecified other impact via a crafted call. Publish Date : 2016-05-21 Last Update Date : 2018-10-30	c	yes	Fix bug #72093: bcpowmod accepts negative scale and corrupts _one_ definition We can not modify result since it can be copy of _zero_ or _one_, etc. and "copy" in bcmath is just bumping the refcount.	Stanislav Malyshev	04/25/2016, 01:33:32	{'com_1': {'author': 'edgarsandi', 'date': '03/28/2017, 22:18:43', 'body': "@smalyshev how are you?\r\n\r\nI'm covering and debugging the bcmath functions and i can't see when this function (`split_bc_num`) it should be called.\r\n\r\nEven with gdb in bug72093.phpt (and bcpowmod.phpt file also) the num->n_refs is always >= 1 exiting with `return num;` instead of` return newnum;`\r\n\r\nFor me app…	{'ext/bcmath/bcmath.c': {'additions': 41, 'deletions': 19, 'changes': 60, 'status': 'modified'}, 'ext/bcmath/tests/bug72093.phpt': {'additions': 13, 'deletions': 0, 'changes': 13, 'status': 'added'}, 'main/php_version.h': {'additions': 3, 'deletions': 3, 'changes': 6, 'status': 'modified'}}	{'fd9689745c44341b1bd6af4756f324be8abba2fb'}	{'phpt', 'c', 'h'}	{'C/C++', 'PHP'}
	https://github.com/rubinius/rubinius	d66250e74e26d0b46e0330034b4967ce6e18fe70	SECBENCH	CWE-401			https://github.com/rubinius/rubinius/commit/d66250e74e26d0b46e0330034b4967ce6e18fe70		c	yes	Fixed a memory leak in the parser related to block handling. The patch looks scary, but the parser still handles core and CI specs correctly.	Tilman	07/10/2007, 19:26:56	{}	{'shotgun/lib/grammar.c': {'additions': 433, 'deletions': 428, 'changes': 861, 'status': 'modified'}, 'shotgun/lib/grammar.y': {'additions': 15, 'deletions': 10, 'changes': 25, 'status': 'modified'}, 'shotgun/lib/grammar_internal.h': {'additions': 0, 'deletions': 1, 'changes': 1, 'status': 'modified'}}	{'1262f24460463628c7cc4e275b7c814048937b57'}	{'y', 'c', 'h'}	{'C/C++'}
	https://github.com/naver/pinpoint	d68184cf5c29ffbe76b1fa2b1bce30ec18e85b87	SECBENCH	CWE-928			https://github.com/naver/pinpoint/commit/d68184cf5c29ffbe76b1fa2b1bce30ec18e85b87		config_files	yes	Upgrade Apache Commons Collections to v3.2.2 Version 3.2.1 has a CVSS 10.0 vulnerability. That's the worst kind of vulnerability that exists. By merely existing on the classpath, this library causes the Java serialization parser for the entire JVM process to go from being a state machine to a turing machine. A turing machine with an exec() function! https://commons.apache.org/proper/commons-colle…	Justine Tunney	03/05/2016, 20:01:40	{}	{'pom.xml': {'additions': 1, 'deletions': 1, 'changes': 2, 'status': 'modified'}}	{'a3911e078b58ed029c7944a5e65e1daa050fa2e0'}	{'xml'}	{'XML'}
	https://github.com/cakephp/cakephp	d685c1872046262c9180de23a74516c231bad203	SECBENCH	CWE-22			https://github.com/cakephp/cakephp/commit/d685c1872046262c9180de23a74516c231bad203		php	yes	Adding checks for directory traversal attempts related to recent changes allowing plugins and themes to include their own webroot/* assets	phpnut	11/25/2009, 18:41:19	{}	{'cake/dispatcher.php': {'additions': 1, 'deletions': 1, 'changes': 2, 'status': 'modified'}, 'cake/libs/configure.php': {'additions': 19, 'deletions': 16, 'changes': 35, 'status': 'modified'}, 'cake/tests/cases/dispatcher.test.php': {'additions': 4, 'deletions': 0, 'changes': 4, 'status': 'modified'}, 'cake/tests/cases/libs/configure.test.php': {'additions': 3, 'deletions': 0, 'changes': 3, 'sta…	{'49c11a821945513a5f8e44f52561ace6ba76e3c7'}	{'php'}	{'PHP'}
	https://github.com/vanilla/vanilla	d6b92bbcfa01f3aa2de75e348ce43db622b20a28	SECBENCH	CWE-79			https://github.com/vanilla/vanilla/commit/d6b92bbcfa01f3aa2de75e348ce43db622b20a28		php	yes	Fix XSS attack vector in search results.	Todd Burry	10/04/2013, 20:07:17	{}	{'applications/dashboard/views/search/results.php': {'additions': 1, 'deletions': 1, 'changes': 2, 'status': 'modified'}}	{'51ec43388faf10f8779346d323aff1bd08c42eb7'}	{'php'}	{'PHP'}
	https://github.com/owncloud/core	d71c4db10aad0b1684087c745dcd10560351efb2	SECBENCH	CWE-79			https://github.com/owncloud/core/commit/d71c4db10aad0b1684087c745dcd10560351efb2		php	yes	xss vulnerability fixed	Bjoern Schiessle	06/05/2012, 08:46:28	{}	{'apps/media/lib_scanner.php': {'additions': 3, 'deletions': 3, 'changes': 6, 'status': 'modified'}}	{'564b0358f91df832afdf3a0fd27eaa349508c964'}	{'php'}	{'PHP'}
	https://github.com/php/php-src	d735957cb5f8fee8d13ae68cf75300306c84374f	SECBENCH	CWE-416			https://github.com/php/php-src/commit/d735957cb5f8fee8d13ae68cf75300306c84374f		c	yes	Fix bug ##70284 (Use after free vulnerability in unserialize() with GMP)	Stanislav Malyshev	08/23/2015, 20:46:19	{}	{'ext/gmp/gmp.c': {'additions': 5, 'deletions': 5, 'changes': 10, 'status': 'modified'}, 'ext/gmp/tests/bug70284.phpt': {'additions': 50, 'deletions': 0, 'changes': 50, 'status': 'added'}}	{'272cccd1759a358eb9a66e3fb10bcad373acb06e'}	{'phpt', 'c'}	{'C/C++', 'PHP'}
	https://github.com/Codiad/Codiad	d76cf0f8627126b2f68f0d78e60d6edc58bac2ee	SECBENCH	CWE-78			https://github.com/Codiad/Codiad/commit/d76cf0f8627126b2f68f0d78e60d6edc58bac2ee		php	yes	Merge pull request #811 from evertton/command-injection Fixes command injection in filemanager/download.php	daeks	05/05/2015, 17:07:30	{}	{'components/filemanager/download.php': {'additions': 2, 'deletions': 2, 'changes': 4, 'status': 'modified'}}	{'dad3f56b0c5ccf02370fd4d9885b3ac4ace7504a', '7b01d10681845cdf36e9b7641f91debe75c44eb2'}	{'php'}	{'PHP'}
CVE-2012-3465	https://github.com/josh/rails	d8cf713afabbd0c3cf8d6674b2d1a7f7c2a0e98c	SECBENCH	CWE-79		4.3	https://github.com/josh/rails/commit/d8cf713afabbd0c3cf8d6674b2d1a7f7c2a0e98c	Cross-site scripting (XSS) vulnerability in actionpack/lib/action_view/helpers/sanitize_helper.rb in the strip_tags helper in Ruby on Rails before 3.0.17, 3.1.x before 3.1.8, and 3.2.x before 3.2.8 allows remote attackers to inject arbitrary web script or HTML via malformed HTML markup. Publish Date : 2012-08-10 Last Update Date : 2019-08-08	rb	yes	Do not mark strip_tags result as html_safe Thanks to Marek Labos & Nethemba CVE-2012-3465	Santiago Pastorino	08/08/2012, 21:33:39	{}	{'actionpack/lib/action_view/helpers/sanitize_helper.rb': {'additions': 1, 'deletions': 1, 'changes': 2, 'status': 'modified'}, 'actionpack/test/template/sanitize_helper_test.rb': {'additions': 2, 'deletions': 2, 'changes': 4, 'status': 'modified'}}	{'c63d17c2be04882cc0c7aed5cf2b5ba2f1ef313d'}	{'rb'}	{'Ruby'}
	https://github.com/BradLarson/GPUImage	d8f8a98fd4c291add6e577857ccb5079934530a4	SECBENCH	CWE-401			https://github.com/BradLarson/GPUImage/commit/d8f8a98fd4c291add6e577857ccb5079934530a4		m	yes	Fixed errors being dumped to the console when a recording is finished. Patched some memory leaks.	Brad Larson	04/24/2012, 20:51:13	{}	{'examples/FilterShowcase/FilterShowcase/ShowcaseFilterViewController.m': {'additions': 1, 'deletions': 1, 'changes': 2, 'status': 'modified'}, 'examples/SimplePhotoFilter/SimplePhotoFilter/PhotoViewController.h': {'additions': 1, 'deletions': 1, 'changes': 2, 'status': 'modified'}, 'examples/SimplePhotoFilter/SimplePhotoFilter/PhotoViewController.m': {'additions': 3, 'deletions': 2, 'changes': 5…	{'a65f6629db953ecb11dfbb8ea6927d156c3338f8'}	{'m', 'h'}	{'C/C++', 'Objective-C'}
CVE-2013-0155	https://github.com/josh/rails	d99e8c9e1618f509bb35f052d4bd0d1848bce771	SECBENCH	CWE-264		6.4	https://github.com/josh/rails/commit/d99e8c9e1618f509bb35f052d4bd0d1848bce771	Ruby on Rails 3.0.x before 3.0.19, 3.1.x before 3.1.10, and 3.2.x before 3.2.11 does not properly consider differences in parameter handling between the Active Record component and the JSON implementation, which allows remote attackers to bypass intended database-query restrictions and perform NULL checks or trigger missing WHERE clauses via a crafted request, as demonstrated by certain "[nil]" v…	rb	yes	* Strip nils from collections on JSON and XML posts. [CVE-2013-0155] * dealing with empty hashes. Thanks Damien Mathieu Conflicts: actionpack/CHANGELOG.md actionpack/lib/action_dispatch/http/request.rb actionpack/lib/action_dispatch/middleware/params_parser.rb activerecord/CHANGELOG.md activerecord/lib/active_record/relation/predicate_builder.rb activerecord/test/cases/relation/where_test.rb	Aaron Patterson	01/04/2013, 20:02:22	{}	{'actionpack/lib/action_dispatch/http/request.rb': {'additions': 4, 'deletions': 3, 'changes': 7, 'status': 'modified'}, 'actionpack/lib/action_dispatch/middleware/params_parser.rb': {'additions': 2, 'deletions': 2, 'changes': 4, 'status': 'modified'}, 'actionpack/test/dispatch/request/json_params_parsing_test.rb': {'additions': 15, 'deletions': 0, 'changes': 15, 'status': 'modified'}, 'actionpac…	{'efbb041fb0146d5f633c2e645217f3a734539f11'}	{'rb'}	{'Ruby'}
	https://github.com/mantisbt/mantisbt	d9db796f8973696bb606dc03ce42857f6d160d78	SECBENCH	CWE-1021			https://github.com/mantisbt/mantisbt/commit/d9db796f8973696bb606dc03ce42857f6d160d78		php	yes	Issue #11824: Implement X-Frame-Options clickjacking protection The X-Frame-Options header can help prevent clickjacking attacks against MantisBT installations by preventing MantisBT from being loaded inside an iframe. Currently the following browsers support X-Frame-Options: * IE8+ * Opera 10.50+ * Safari 4+ * Chrome 4.1.249.1042+ * Firefox with NoScript	David Hicks	04/22/2010, 08:02:20	{}	{'core/http_api.php': {'additions': 10, 'deletions': 0, 'changes': 10, 'status': 'modified'}}	{'e4902b6589ee0147844d1b2288da0ab271d34b71'}	{'php'}	{'PHP'}
	https://github.com/splitbrain/dokuwiki	d9e0d8dc6f6c9b9f18ce2e33041ae4fc23f77a4e	SECBENCH	CWE-79			https://github.com/splitbrain/dokuwiki/commit/d9e0d8dc6f6c9b9f18ce2e33041ae4fc23f77a4e		php	yes	Fix XSS vulnerability FS#2085	Vadim Nevorotin	10/31/2010, 13:25:01	{}	{'inc/template.php': {'additions': 1, 'deletions': 1, 'changes': 2, 'status': 'modified'}}	{'41c27d5a7c577979cacd974b3763904192487637'}	{'php'}	{'PHP'}
	https://github.com/frappe/erpnext	da79740cdfe4dd73e5ef3840ba45ad2c8df2cb78	SECBENCH	CWE-79			https://github.com/frappe/erpnext/commit/da79740cdfe4dd73e5ef3840ba45ad2c8df2cb78		py	yes	[fix] injection	Anand Doshi	11/17/2015, 12:57:50	{}	{'erpnext/accounts/doctype/journal_entry/journal_entry.py': {'additions': 22, 'deletions': 19, 'changes': 41, 'status': 'modified'}, 'erpnext/accounts/doctype/payment_tool/payment_tool.py': {'additions': 1, 'deletions': 1, 'changes': 2, 'status': 'modified'}, 'erpnext/accounts/doctype/pricing_rule/pricing_rule.py': {'additions': 1, 'deletions': 1, 'changes': 2, 'status': 'modified'}, 'erpnext/acc…	{'3667da1053aed4ac6f8464f3cd91d399ccbaa472'}	{'py'}	{'Python'}
	https://github.com/Codiad/Codiad	dad3f56b0c5ccf02370fd4d9885b3ac4ace7504a	SECBENCH	CWE-78			https://github.com/Codiad/Codiad/commit/dad3f56b0c5ccf02370fd4d9885b3ac4ace7504a		php	yes	Fixes command injection in filemanager/download.php	Evertton de Lima	05/05/2015, 16:54:02	{}	{'components/filemanager/download.php': {'additions': 2, 'deletions': 2, 'changes': 4, 'status': 'modified'}}	{'7b01d10681845cdf36e9b7641f91debe75c44eb2'}	{'php'}	{'PHP'}
	https://github.com/kanboard/kanboard	db88a00d48d1dce48b8700e460c06ff7fb344f0a	SECBENCH				https://github.com/kanboard/kanboard/commit/db88a00d48d1dce48b8700e460c06ff7fb344f0a		php	yes	Add bruteforce protection	Frederic Guillot	08/01/2015, 16:14:22	{}	{'ChangeLog': {'additions': 13, 'deletions': 0, 'changes': 13, 'status': 'modified'}, 'app/Api/Auth.php': {'additions': 1, 'deletions': 1, 'changes': 2, 'status': 'modified'}, 'app/Controller/Auth.php': {'additions': 18, 'deletions': 0, 'changes': 18, 'status': 'modified'}, 'app/Model/Acl.php': {'additions': 1, 'deletions': 1, 'changes': 2, 'status': 'modified'}, 'app/Model/Authentication.php': {…	{'db69d5c429cf747e72c4ded26f3821e7f688bc13'}	{'json', 'lock', 'markdown', 'php'}	{'PHP', 'Config files'}
CVE-2013-1856	https://github.com/josh/rails	db8b636e50ee8a138f48117e8e8ad057cc7527a4	SECBENCH	CWE-20	Denial Of Service	5.8	https://github.com/josh/rails/commit/db8b636e50ee8a138f48117e8e8ad057cc7527a4	The ActiveSupport::XmlMini_JDOM backend in lib/active_support/xml_mini/jdom.rb in the Active Support component in Ruby on Rails 3.0.x and 3.1.x before 3.1.12 and 3.2.x before 3.2.13, when JRuby is used, does not properly restrict the capabilities of the XML parser, which allows remote attackers to read arbitrary files or cause a denial of service (resource consumption) via vectors involving (1) a…	rb	yes	JDOM XXE Protection [CVE-2013-1856]	Ben Murphy	02/08/2013, 02:48:22	{}	{'activesupport/lib/active_support/xml_mini/jdom.rb': {'additions': 6, 'deletions': 0, 'changes': 6, 'status': 'modified'}, 'activesupport/test/fixtures/xml/jdom_doctype.dtd': {'additions': 1, 'deletions': 0, 'changes': 1, 'status': 'added'}, 'activesupport/test/fixtures/xml/jdom_entities.txt': {'additions': 1, 'deletions': 0, 'changes': 1, 'status': 'added'}, 'activesupport/test/fixtures/xml/jdo…	{'8be6913990c30f63618173da722148892348dcc9'}	{'txt', 'rb', 'dtd'}	{'Ruby'}
	https://github.com/freebsd/freebsd	dbac0019b9eacd7690c1aa304b60f55017b56139	SECBENCH	CWE-404			https://github.com/freebsd/freebsd/commit/dbac0019b9eacd7690c1aa304b60f55017b56139		c	yes	Update vendor/libarchive to git e3bdbbf3475c3abf264e563c753a20972095665e Important vendor bugfixes (relevant to FreeBSD): #801: FreeBSD Coverity report: resource leak in libarchive/tar/test/main.c	mm	10/13/2016, 11:34:23	{}	{'cpio/test/main.c': {'additions': 15, 'deletions': 1, 'changes': 16, 'status': 'modified'}, 'cpio/test/test.h': {'additions': 5, 'deletions': 0, 'changes': 5, 'status': 'modified'}, 'libarchive/archive_read_disk_entry_from_file.c': {'additions': 0, 'deletions': 1, 'changes': 1, 'status': 'modified'}, 'libarchive/archive_read_disk_set_standard_lookup.c': {'additions': 2, 'deletions': 0, 'changes'…	{'32af91cb3fd0a40a0234d78a4dcfbe0fc51910a2'}	{'c', 'h'}	{'C/C++'}
	https://github.com/openstack/nova	dc8de426066969a3f0624fdc2a7b29371a2d55bf	SECBENCH				https://github.com/openstack/nova/commit/dc8de426066969a3f0624fdc2a7b29371a2d55bf		py	yes	Persist image format to a file, to prevent attacks based on changing it The attack is based on creating a raw image that looks like a qcow2 image, and taking advantage of the code that used 'qemu-img info' to autodetect the image format. Now we store the image format to a 'disk.info' file, for Qcow2 and Raw images, and only autodetect for images that have never been written to that file. Security…	David Ripton	01/28/2014, 21:38:51	{}	{'nova/exception.py': {'additions': 8, 'deletions': 0, 'changes': 8, 'status': 'modified'}, 'nova/tests/virt/libvirt/test_imagebackend.py': {'additions': 291, 'deletions': 62, 'changes': 353, 'status': 'modified'}, 'nova/tests/virt/libvirt/test_libvirt.py': {'additions': 3, 'deletions': 0, 'changes': 3, 'status': 'modified'}, 'nova/tests/virt/test_virt_drivers.py': {'additions': 7, 'deletions': 0…	{'e064d6d9f4bf7453a373a082f9bacebc60e201c3'}	{'py'}	{'Python'}
	https://github.com/zxing/zxing	dc8f256848b4863dc633cfab0929927ef06d549d	SECBENCH	CWE-401			https://github.com/zxing/zxing/commit/dc8f256848b4863dc633cfab0929927ef06d549d		m	yes	[iphone] Memory leak fixed. Widget does not crash anymore after a few seconds. No more memory warning either git-svn-id: https://zxing.googlecode.com/svn/trunk@1396 59b500cc-1b3d-0410-9834-0bbf25fbcc57	rpechayr	05/29/2010, 11:31:41	{}	{'iphone/ScanTest/Classes/RootViewController.m': {'additions': 8, 'deletions': 4, 'changes': 12, 'status': 'modified'}, 'iphone/ScanTest/ScanTest.xcodeproj/project.pbxproj': {'additions': 2, 'deletions': 1, 'changes': 3, 'status': 'modified'}, 'iphone/ZXingWidget/Classes/Decoder.h': {'additions': 2, 'deletions': 0, 'changes': 2, 'status': 'modified'}, 'iphone/ZXingWidget/Classes/Decoder.mm': {'ad…	{'a86b0e7cf3fec99c1a446c4978e0cf607e225b50'}	{'pbxproj', 'h', 'm', 'mm'}	{'C/C++', 'Objective-C'}
CVE-2016-4539	https://github.com/php/php-src	dccda88f27a084bcbbb30198ace12b4e7ae961cc	SECBENCH	CWE-119	Denial Of Service	7.5	https://github.com/php/php-src/commit/dccda88f27a084bcbbb30198ace12b4e7ae961cc	The xml_parse_into_struct function in ext/xml/xml.c in PHP before 5.5.35, 5.6.x before 5.6.21, and 7.x before 7.0.6 allows remote attackers to cause a denial of service (buffer under-read and segmentation fault) or possibly have unspecified other impact via crafted XML data in the second argument, leading to a parser level of zero. Publish Date : 2016-05-21 Last Update Date : 2018-10-30	c	yes	Fix bug #72099: xml_parse_into_struct segmentation fault	Stanislav Malyshev	04/25/2016, 06:50:57	{}	{'ext/xml/tests/bug72099.phpt': {'additions': 17, 'deletions': 0, 'changes': 17, 'status': 'added'}, 'ext/xml/xml.c': {'additions': 53, 'deletions': 53, 'changes': 106, 'status': 'modified'}}	{'f856734c6789314ce50b19d36d523911ef6c6a79'}	{'c', 'phpt'}	{'C/C++', 'PHP'}
	https://github.com/php/php-src	dcf67c4433bfe4177595be7c5ae68ae4c308e835	SECBENCH	CWE-384			https://github.com/php/php-src/commit/dcf67c4433bfe4177595be7c5ae68ae4c308e835		c	yes	This option enables administrators to make their users invulnerable to attacks which involve passing session ids in URLs.	Sascha Schumann	06/12/2002, 08:18:36	{}	{'ext/session/php_session.h': {'additions': 1, 'deletions': 0, 'changes': 1, 'status': 'modified'}, 'ext/session/session.c': {'additions': 4, 'deletions': 3, 'changes': 7, 'status': 'modified'}}	{'e64b5c704543df0e9d1925cf52622b1dd686410e'}	{'c', 'h'}	{'C/C++'}
	https://github.com/joomla/joomla-cms	de79fbb8d15c30e2433a4303c7e93d3687980ccd	SECBENCH	CWE-74			https://github.com/joomla/joomla-cms/commit/de79fbb8d15c30e2433a4303c7e93d3687980ccd		php	yes	Fixed possible injection attack thru saveOrder functions git-svn-id: http://joomlacode.org/svn/joomla/development/trunk@4508 6f6e1ebd-4c2b-0410-823f-f34bde69bce9	Andrew Eddie	08/14/2006, 01:23:42	{}	{'CHANGELOG.php': {'additions': 1, 'deletions': 0, 'changes': 1, 'status': 'modified'}, 'administrator/components/com_banners/controllers/banner.php': {'additions': 1, 'deletions': 1, 'changes': 2, 'status': 'modified'}, 'administrator/components/com_categories/admin.categories.php': {'additions': 1, 'deletions': 1, 'changes': 2, 'status': 'modified'}, 'administrator/components/com_contact/admin.…	{'dfc894ae15316599f170587818b82febab3856bc'}	{'php'}	{'PHP'}
	https://github.com/twitter/finagle	def012a74fa0da4cc6eb8c5f51d34ce500858fd2	SECBENCH	CWE-404			https://github.com/twitter/finagle/commit/def012a74fa0da4cc6eb8c5f51d34ce500858fd2		scala	yes	finagle-netty: Fix resource leak in http proxy connect handler Problem As discussed on Github [1], it's not only a good idea to interrupt a handshake (either SSL/TLS handshake or HTTP proxy handshake) on interrupted connect future (eg: interrupted by `TimeoutFactory`) it's absolutely necessary to do in order to prevent resource leaks from channels remaining open. Imagine the following scenario: 1…	Vladimir Kostyukov	04/20/2016, 22:13:03	{}	{'finagle-netty4/src/main/scala/com/twitter/finagle/netty4/proxy/HttpProxyConnectHandler.scala': {'additions': 35, 'deletions': 22, 'changes': 57, 'status': 'modified'}, 'finagle-netty4/src/test/scala/com/twitter/finagle/netty4/proxy/HttpProxyConnectHandlerTest.scala': {'additions': 32, 'deletions': 7, 'changes': 39, 'status': 'modified'}}	{'c80cccfc575494275cfb9d9fbb6a6800b1e7409d'}	{'scala'}	{'Scala'}
	https://github.com/cakephp/cakephp	df5c02aa8fe8220e432fe72a3bff1e09a2239f85	SECBENCH	CWE-89			https://github.com/cakephp/cakephp/commit/df5c02aa8fe8220e432fe72a3bff1e09a2239f85		php	yes	Adding fix for #2612, Fixes AuthComponent::identify SQL injection, and also removes ability to pass the -! in the posted data git-svn-id: https://svn.cakephp.org/repo/branches/1.2.x.x@5139 3807eeeb-6ff5-0310-8944-8be069107fe0	phpnut	05/21/2007, 03:29:49	{}	{'cake/dispatcher.php': {'additions': 1, 'deletions': 1, 'changes': 2, 'status': 'modified'}, 'cake/libs/router.php': {'additions': 22, 'deletions': 3, 'changes': 25, 'status': 'modified'}}	{'12aea2c0f74f7d74e9dd0d25433992fd14ae28ca'}	{'php'}	{'PHP'}
	https://github.com/rs/SDWebImage	dfa03af19f38c74160fc9d5abbcf2d20d1de1f18	SECBENCH	CWE-401			https://github.com/rs/SDWebImage/commit/dfa03af19f38c74160fc9d5abbcf2d20d1de1f18		m	yes	Fix a mem leak in SDWebImageDownloader (fix #83)	Olivier Poitrey	03/22/2012, 10:40:05	{}	{'SDWebImageDownloader.m': {'additions': 1, 'deletions': 0, 'changes': 1, 'status': 'modified'}}	{'a8d5b3ec72a94fa9a9e632dbdbf8463e8bec923d'}	{'m'}	{'Objective-C'}
	https://github.com/moodle/moodle	e101802eb5e6bfdf3e49738b13b6725348a93c99	SECBENCH	CWE-22			https://github.com/moodle/moodle/commit/e101802eb5e6bfdf3e49738b13b6725348a93c99		php	yes	Added sesskey to more actions + bug fix when detecting directory traversals. From skodak! Merged from MOODLE_14_STABLE	stronk7	10/24/2004, 23:57:25	{}	{'files/index.php': {'additions': 8, 'deletions': 4, 'changes': 12, 'status': 'modified'}}	{'59b292077867dfa0d942da8ab565f29e3fa89b03'}	{'php'}	{'PHP'}
CVE-2013-1857	https://github.com/josh/rails	e115ace02a88290d2fc707b4979f23728c300950	SECBENCH	CWE-79		4.3	https://github.com/josh/rails/commit/e115ace02a88290d2fc707b4979f23728c300950	The sanitize helper in lib/action_controller/vendor/html-scanner/html/sanitizer.rb in the Action Pack component in Ruby on Rails before 2.3.18, 3.0.x and 3.1.x before 3.1.12, and 3.2.x before 3.2.13 does not properly handle encoded : (colon) characters in URLs, which makes it easier for remote attackers to conduct cross-site scripting (XSS) attacks via a crafted scheme name, as demonstrated by in…	rb	yes	fix protocol checking in sanitization [CVE-2013-1857]	Aaron Patterson	03/15/2013, 22:04:00	{}	{'actionpack/lib/action_view/vendor/html-scanner/html/sanitizer.rb': {'additions': 2, 'deletions': 2, 'changes': 4, 'status': 'modified'}, 'actionpack/test/template/html-scanner/sanitizer_test.rb': {'additions': 10, 'deletions': 0, 'changes': 10, 'status': 'modified'}}	{'db8b636e50ee8a138f48117e8e8ad057cc7527a4'}	{'rb'}	{'Ruby'}
	https://github.com/realm/realm-cocoa	e20ecff78ffe34cbfb5d6fcfcf334deef82803d3	SECBENCH	CWE-401			https://github.com/realm/realm-cocoa/commit/e20ecff78ffe34cbfb5d6fcfcf334deef82803d3		mm	yes	Fix for memory leakage when typed tables are created in a group. Dependency: Pull request #209 in core library.	Jesper Jepsen	10/08/2013, 14:45:36	{}	{'src/tightdb/objc/group_objc.mm': {'additions': 1, 'deletions': 3, 'changes': 4, 'status': 'modified'}}	{'d24a6b33ee7048dca2e6cd94ac3ed4a2904644d7'}	{'mm'}	{'Objective-C'}
CVE-2016-6304	https://github.com/openssl/openssl	e408c09bbf7c3057bda4b8d20bec1b3a7771c15b	SECBENCH	CWE-399	Denial Of Service	7.8	https://github.com/openssl/openssl/commit/e408c09bbf7c3057bda4b8d20bec1b3a7771c15b	Multiple memory leaks in t1_lib.c in OpenSSL before 1.0.1u, 1.0.2 before 1.0.2i, and 1.1.0 before 1.1.0a allow remote attackers to cause a denial of service (memory consumption) via large OCSP Status Request extensions. Publish Date : 2016-09-26 Last Update Date : 2018-04-19	c	yes	Fix OCSP Status Request extension unbounded memory growth A malicious client can send an excessively large OCSP Status Request extension. If that client continually requests renegotiation, sending a large OCSP Status Request extension each time, then there will be unbounded memory growth on the server. This will eventually lead to a Denial Of Service attack through memory exhaustion. Servers with…	Matt Caswell	09/09/2016, 09:08:45	{}	{'ssl/t1_lib.c': {'additions': 16, 'deletions': 7, 'changes': 23, 'status': 'modified'}}	{'a449b47c7d8e20efc8cc524ed695a060b11ef889'}	{'c'}	{'C/C++'}
	https://github.com/php/php-src	e41f600365fe9f27727a62a850a4d55416ae856f	SECBENCH	CWE-416			https://github.com/php/php-src/commit/e41f600365fe9f27727a62a850a4d55416ae856f		c	yes	Fixed bug #69970 (Use-after-free vulnerability in spl_recursive_it_move_forward_ex())	Xinchen Hui	07/07/2015, 13:25:28	{}	{'NEWS': {'additions': 4, 'deletions': 0, 'changes': 4, 'status': 'modified'}, 'ext/spl/spl_iterators.c': {'additions': 5, 'deletions': 3, 'changes': 8, 'status': 'modified'}, 'ext/spl/tests/bug69970.phpt': {'additions': 45, 'deletions': 0, 'changes': 45, 'status': 'added'}}	{'c22da81b71abe8c41a94fdea4e95a2bca8ec926d'}	{'phpt', 'c'}	{'C/C++', 'PHP'}
	https://github.com/cakephp/cakephp	e421b3bc8fe35747c42f9ab1e765acfcb13099d3	SECBENCH	CWE-352			https://github.com/cakephp/cakephp/commit/e421b3bc8fe35747c42f9ab1e765acfcb13099d3		php	yes	Adding SecurityComponent::generateToken() This method allows end developers to add the csrf tokens manually, if they aren't added automatically. Tokens are cheap to generate, simplifying the logic makes things a bit easier to understand.	mark_story	12/04/2011, 00:37:23	{}	{'lib/Cake/Controller/Component/SecurityComponent.php': {'additions': 10, 'deletions': 11, 'changes': 21, 'status': 'modified'}, 'lib/Cake/Test/Case/Controller/Component/SecurityComponentTest.php': {'additions': 12, 'deletions': 0, 'changes': 12, 'status': 'modified'}}	{'545f4d281141951565834c02745a4994c087e749'}	{'php'}	{'PHP'}
CVE-2010-4335	https://github.com/cakephp/cakephp	e431e86aa4301ced4273dc7919b59362cbb353cb	SECBENCH	CWE-20		7.5	https://github.com/cakephp/cakephp/commit/e431e86aa4301ced4273dc7919b59362cbb353cb	The _validatePost function in libs/controller/components/security.php in CakePHP 1.3.x through 1.3.5 and 1.2.8 allows remote attackers to modify the internal Cake cache and execute arbitrary code via a crafted data[_Token][fields] value that is processed by the unserialize function, as demonstrated by modifying the file_map cache to execute arbitrary local files. Publish Date : 2011-01-14 Last Up…	php	yes	Fixing issue found by Felix Wilhelm(flxm) where users could send potentially dangerous or corrupted serialized objects to SecurityComponent, potentially allowing manipulation of file map caches. Test case added.	mark_story	11/08/2010, 01:53:04	{}	{'cake/libs/controller/components/security.php': {'additions': 6, 'deletions': 1, 'changes': 7, 'status': 'modified'}, 'cake/tests/cases/libs/controller/components/security.test.php': {'additions': 24, 'deletions': 0, 'changes': 24, 'status': 'modified'}}	{'eb76ab95f23ba9daa2b97b365f63a783a7d302cc'}	{'php'}	{'PHP'}
	https://github.com/Graylog2/graylog2-server	e572b56aa6c45a4a3f1d26fbed9e11dcbe3b58cc	SECBENCH	CWE-79			https://github.com/Graylog2/graylog2-server/commit/e572b56aa6c45a4a3f1d26fbed9e11dcbe3b58cc		rb	yes	refactor api_auth_only to ignore_session_on_json we do this whole song and dance so that xss + json Array constructor overloading can't be used to illicitly obtain precious log messages	Alex Quick	08/09/2012, 00:25:39	{}	{'app/controllers/application_controller.rb': {'additions': 8, 'deletions': 7, 'changes': 15, 'status': 'modified'}, 'app/controllers/hosts_controller.rb': {'additions': 3, 'deletions': 0, 'changes': 3, 'status': 'modified'}, 'app/controllers/messages_controller.rb': {'additions': 1, 'deletions': 1, 'changes': 2, 'status': 'modified'}, 'app/controllers/streams_controller.rb': {'additions': 1, 'de…	{'f1ab40d91f12dc9b1a50d633a21c5cd67c7aca36'}	{'rb'}	{'Ruby'}
	https://github.com/MPOS/php-mpos	e5c97201741671a45bae2334eec49739c7495f59	SECBENCH	CWE-352			https://github.com/MPOS/php-mpos/commit/e5c97201741671a45bae2334eec49739c7495f59		php	yes	Finished cleanup of account edit page added csrf protection to account edit page under sitewide config escaped all instances of CTOKEN for csrf in smarty templates	xisi	01/17/2014, 08:11:14	{}	{'public/include/pages/account/edit.inc.php': {'additions': 78, 'deletions': 44, 'changes': 122, 'status': 'modified'}, 'public/templates/mpos/account/edit/default.tpl': {'additions': 4, 'deletions': 0, 'changes': 4, 'status': 'modified'}, 'public/templates/mpos/contactform/contactform/default.tpl': {'additions': 1, 'deletions': 1, 'changes': 2, 'status': 'modified'}, 'public/templates/mpos/conta…	{'9ccb5e15bc2383c30e160b0fd3a71b84e6b14acb'}	{'tpl', 'php'}	{'PHP'}
	https://github.com/edx/edx-platform	e5ca9618ea5ae9f2fc11ea5a8c9f479b1430d84c	SECBENCH				https://github.com/edx/edx-platform/commit/e5ca9618ea5ae9f2fc11ea5a8c9f479b1430d84c		py	yes	remove /login from tracking logs so we don't capture passwords	David Ormsbee	01/27/2012, 00:05:52	{}	{'auth/views.py': {'additions': 2, 'deletions': 0, 'changes': 2, 'status': 'modified'}, 'track/middleware.py': {'additions': 4, 'deletions': 3, 'changes': 7, 'status': 'modified'}}	{'79c1cf19a065b99d896b81b292b588762bedc6db'}	{'py'}	{'Python'}
	https://github.com/openssl/openssl	e5cb2603652b868225adc1db3db531a07c13b562	SECBENCH				https://github.com/openssl/openssl/commit/e5cb2603652b868225adc1db3db531a07c13b562		c	yes	DH key generation should not use a do ... while loop, or bogus DH parameters can be used for launching DOS attacks	Bodo Möller	07/25/2001, 17:48:51	{}	{'crypto/dh/dh_key.c': {'additions': 3, 'deletions': 7, 'changes': 10, 'status': 'modified'}}	{'6aecef815c3c989f6fa2a7b6edf2984e76306622'}	{'c'}	{'C/C++'}
	https://github.com/curl/curl	e5d8693865b44ecfbafbe15a7850d6e8dbb051e9	SECBENCH	CWE-401			https://github.com/curl/curl/commit/e5d8693865b44ecfbafbe15a7850d6e8dbb051e9		c	yes	added ldap_msgfree() to fix memory leak.	Gunter Knauf	08/15/2007, 08:18:37	{}	{'lib/ldap.c': {'additions': 3, 'deletions': 1, 'changes': 4, 'status': 'modified'}}	{'46c92c0b806da041d7a5c6fb64dbcdc474d99b31'}	{'c'}	{'C/C++'}
MDL-15184	https://github.com/moodle/moodle	e5e02e46861f9c1b88782cb1ef8737253412be33	SECBENCH	CWE-89			https://github.com/moodle/moodle/commit/e5e02e46861f9c1b88782cb1ef8737253412be33		php	yes	MDL-15184: fix sql injection vulnerability	gbateson	07/01/2008, 10:49:22	{}	{'mod/hotpot/report.php': {'additions': 8, 'deletions': 4, 'changes': 12, 'status': 'modified'}}	{'36ea9a6c98505cbe34c2af0be6c984be97cb0656'}	{'php'}	{'PHP'}
	https://github.com/josh/rails	e63be2769c039e4e9ada523a8497ce3206cc8a9b	SECBENCH	CWE-401			https://github.com/josh/rails/commit/e63be2769c039e4e9ada523a8497ce3206cc8a9b		rb	yes	Convert StrongParameters cache to a hash. This fixes an unbounded memory leak demonstrated on @tenderlove's latest blog post: http://tenderlovemaking.com/2014/06/02/yagni-methods-are-killing-me.html	Ryan Davis	06/03/2014, 23:57:22	{}	{'actionpack/lib/action_controller/metal/strong_parameters.rb': {'additions': 6, 'deletions': 6, 'changes': 12, 'status': 'modified'}, 'actionpack/test/controller/parameters/parameters_permit_test.rb': {'additions': 1, 'deletions': 1, 'changes': 2, 'status': 'modified'}}	{'6daa46621b7145fcf948f48bed01d3cfe9221613'}	{'rb'}	{'Ruby'}
MDLSITE-1007	https://github.com/moodle/moodle	e65ce4c1d028b8aba0dcda6b8dee9d0692a0a6fb	SECBENCH				https://github.com/moodle/moodle/commit/e65ce4c1d028b8aba0dcda6b8dee9d0692a0a6fb		php	yes	rss MDLSITE-1007 fixed a security problem	Andrew Davis	10/04/2010, 07:22:39	{}	{'mod/forum/rsslib.php': {'additions': 1, 'deletions': 1, 'changes': 2, 'status': 'modified'}}	{'a7ca080c208fa10fb07158e2162f6afad64da655'}	{'php'}	{'PHP'}
CVE-2015-0286	https://github.com/openssl/openssl	e677e8d13595f7b3287f8feef7676feb301b0e8a	SECBENCH	CWE-17	Denial Of Service	5.0	https://github.com/openssl/openssl/commit/e677e8d13595f7b3287f8feef7676feb301b0e8a	The ASN1_TYPE_cmp function in crypto/asn1/a_type.c in OpenSSL before 0.9.8zf, 1.0.0 before 1.0.0r, 1.0.1 before 1.0.1m, and 1.0.2 before 1.0.2a does not properly perform boolean-type comparisons, which allows remote attackers to cause a denial of service (invalid read operation and application crash) via a crafted X.509 certificate to an endpoint that uses the certificate-verification feature. Pu…	c	yes	Fix ASN1_TYPE_cmp Fix segmentation violation when ASN1_TYPE_cmp is passed a boolean type. This can be triggered during certificate verification so could be a DoS attack against a client or a server enabling client authentication. CVE-2015-0286 Reviewed-by: Richard Levitte <levitte@openssl.org>	Dr. Stephen Henson	03/09/2015, 23:11:45	{}	{'crypto/asn1/a_type.c': {'additions': 3, 'deletions': 0, 'changes': 3, 'status': 'modified'}}	{'d3cc5e610d1719a35cda52c9152134b490a8c944'}	{'c'}	{'C/C++'}
CVE-2010-3870	https://github.com/php/php-src	e69b1ff2c43fbfd672097e9f8b25dead81f34ccf	SECBENCH	CWE-20		6.8	https://github.com/php/php-src/commit/e69b1ff2c43fbfd672097e9f8b25dead81f34ccf	The utf8_decode function in PHP before 5.3.4 does not properly handle non-shortest form UTF-8 encoding and ill-formed subsequences in UTF-8 data, which makes it easier for remote attackers to bypass cross-site scripting (XSS) and SQL injection protection mechanisms via a crafted string. Publish Date : 2010-11-12 Last Update Date : 2018-10-30	c	yes	- Fixed bug #49687 (utf8_decode vulnerabilities and deficiencies in the number of reported malformed sequences). (Gustavo) #Made a public interface for get_next_char/utf-8 in trunk to use in utf8_decode. #In PHP 5.3, trunk's get_next_char was copied to xml.c because 5.3's #get_next_char is different and is not prepared to recover appropriately from #errors.	Gustavo André dos Santos Lopes	10/27/2010, 18:13:25	{}	{'ext/standard/html.c': {'additions': 14, 'deletions': 2, 'changes': 16, 'status': 'modified'}, 'ext/standard/html.h': {'additions': 1, 'deletions': 0, 'changes': 1, 'status': 'modified'}, 'ext/xml/tests/bug49687.phpt': {'additions': 24, 'deletions': 0, 'changes': 24, 'status': 'added'}, 'ext/xml/xml.c': {'additions': 10, 'deletions': 30, 'changes': 40, 'status': 'modified'}}	{'da400e7500e236a332b8104b373e60e842bbd63e'}	{'phpt', 'c', 'h'}	{'C/C++', 'PHP'}
SECOAUTH-36	https://github.com/spring-projects/spring-security-oauth	e703d747af332746895a02f75045c68255395c5c	SECBENCH				https://github.com/spring-projects/spring-security-oauth/commit/e703d747af332746895a02f75045c68255395c5c		java	yes	SECOAUTH-36: providing support for a password encoder for plaintext signatures	Ryan Heaton	01/12/2011, 20:35:08	{}	{'spring-security-oauth/src/main/java/org/springframework/security/oauth/common/signature/CoreOAuthSignatureMethodFactory.java': {'additions': 27, 'deletions': 2, 'changes': 29, 'status': 'modified'}, 'spring-security-oauth/src/main/java/org/springframework/security/oauth/common/signature/PlainTextSignatureMethod.java': {'additions': 23, 'deletions': 3, 'changes': 26, 'status': 'modified'}, 'spri…	{'0da337aef2979db848bc2e091a2b2a206412c62c'}	{'java'}	{'Java'}
	https://github.com/MISP/MISP	e74aabf924db998dccdd444109263a38caf6f39a	SECBENCH	CWE-79			https://github.com/MISP/MISP/commit/e74aabf924db998dccdd444109263a38caf6f39a		php	yes	Fixes XSS vulnerability in filters	iglocska	07/17/2013, 14:41:31	{}	{'app/View/Events/index.ctp': {'additions': 1, 'deletions': 1, 'changes': 2, 'status': 'modified'}}	{'8e8f41ab13e574ef2b98408229dd5cf4613afb9a'}	{'ctp'}	{'PHP'}
CVE-2017-7309	https://github.com/mantisbt/mantisbt	e881dd79df422033bbea88914fc0a717fae40358	SECBENCH	CWE-79		3.5	https://github.com/mantisbt/mantisbt/commit/e881dd79df422033bbea88914fc0a717fae40358	A cross-site scripting (XSS) vulnerability in the MantisBT Configuration Report page (adm_config_report.php) allows remote attackers to inject arbitrary code (if CSP settings permit it) through a crafted 'config_option' parameter. This is fixed in 1.3.9, 2.1.3, and 2.2.3. Publish Date : 2017-03-31 Last Update Date : 2017-07-11	php	yes	Fix XSS in adm_config_report.php Yelin and Zhangdongsheng from VenusTech http://www.venustech.com.cn/ reported a vulnerability in the Configuration Report page, allowing an attacker to inject arbitrary code through a crafted 'config_option' parameter. Sanitize the parameter prior to output, to ensure HTML special characters are properly escaped. Ported from 1.3.x commit c9e5b1d0404503022605459552…	Damien Regad	03/25/2017, 14:23:51	{}	{'adm_config_report.php': {'additions': 1, 'deletions': 1, 'changes': 2, 'status': 'modified'}}	{'ecef0e9b523a460709e8feedfce72f05bb30b992'}	{'php'}	{'PHP'}
CVE-2014-2238	https://github.com/mantisbt/mantisbt	e8bdd248213d2de9cfe1f9bd4bd9dc12b2f5fc73	SECBENCH	CWE-89		6.5	https://github.com/mantisbt/mantisbt/commit/e8bdd248213d2de9cfe1f9bd4bd9dc12b2f5fc73	SQL injection vulnerability in the manage configuration page (adm_config_report.php) in MantisBT 1.2.13 through 1.2.16 allows remote authenticated administrators to execute arbitrary SQL commands via the filter_config_id parameter. Publish Date : 2014-03-05 Last Update Date : 2017-08-28	php	yes	Fix SQL injection vulnerability in adm_config_report.php Jakub Galczyk (HauntIT blog http://hauntit.blogspot.com/) reported this issue, introduced by f8a81a33880752364ea47bdd9a987bff986c81de in MantisBT 1.2.13. Root cause is the use of unsanitized inlined query parameters. Fixes #17055	Damien Regad	02/28/2014, 17:23:14	{}	{'adm_config_report.php': {'additions': 8, 'deletions': 4, 'changes': 12, 'status': 'modified'}}	{'622afd2d4bd40cc713d3e8ee7fa1d44fe5dfadd6'}	{'php'}	{'PHP'}
CVE-2016-6302	https://github.com/openssl/openssl	e97763c92c655dcf4af2860b3abd2bc4c8a267f9	SECBENCH	CWE-20	Denial Of Service	5.0	https://github.com/openssl/openssl/commit/e97763c92c655dcf4af2860b3abd2bc4c8a267f9	The tls_decrypt_ticket function in ssl/t1_lib.c in OpenSSL before 1.1.0 does not consider the HMAC size during validation of the ticket length, which allows remote attackers to cause a denial of service via a ticket that is too short. Publish Date : 2016-09-16 Last Update Date : 2018-07-13	c	yes	Sanity check ticket length. If a ticket callback changes the HMAC digest to SHA512 the existing sanity checks are not sufficient and an attacker could perform a DoS attack with a malformed ticket. Add additional checks based on HMAC size. Thanks to Shi Lei for reporting this bug. CVE-2016-6302 Reviewed-by: Viktor Dukhovni <viktor@openssl.org>	Dr. Stephen Henson	08/22/2016, 16:20:01	{}	{'ssl/t1_lib.c': {'additions': 7, 'deletions': 3, 'changes': 10, 'status': 'modified'}}	{'652c52a602b4c88cfadb99e85ef175441b7f5d18'}	{'c'}	{'C/C++'}
	https://github.com/rubinius/rubinius	e9e2c98091069ebf5d82c0fe2430c8266eadbe0d	SECBENCH	CWE-401			https://github.com/rubinius/rubinius/commit/e9e2c98091069ebf5d82c0fe2430c8266eadbe0d		cpp	yes	Add destructor for ImmixGC We need to cleanup the walker here if it has been allocated, otherwise we have a memory leak on shutdown when we don't clean this up.	Dirkjan Bussink	07/12/2013, 09:07:33	{}	{'vm/gc/immix.cpp': {'additions': 6, 'deletions': 0, 'changes': 6, 'status': 'modified'}, 'vm/gc/immix.hpp': {'additions': 1, 'deletions': 0, 'changes': 1, 'status': 'modified'}}	{'dd7f76febefbb62c1259f2abc3252378c386b427'}	{'cpp', 'hpp'}	{'C/C++'}
	https://github.com/torvalds/linux	ea8ee240251cbac73b66d70d35eeabfbff86d3ce	SECBENCH	CWE-404			https://github.com/torvalds/linux/commit/ea8ee240251cbac73b66d70d35eeabfbff86d3ce		c	yes	rtl8187: resource leak in error case This fixes resource leaks in error cases due to urb submission failures. Signed-off-by: Oliver Neukum <oneukum@suse.de> Signed-off-by: John W. Linville <linville@tuxdriver.com>	Oliver Neukum	05/15/2008, 19:49:16	{}	{'drivers/net/wireless/rtl8187_dev.c': {'additions': 12, 'deletions': 2, 'changes': 14, 'status': 'modified'}}	{'89fd2e282ad510f801c1f44a660086f9d5bdf088'}	{'c'}	{'C/C++'}
	https://github.com/josh/rails	eb5033ad6b4a12a32e1493fb5b9aeee9eb75f10e	SECBENCH	CWE-384			https://github.com/josh/rails/commit/eb5033ad6b4a12a32e1493fb5b9aeee9eb75f10e		rb	yes	Merge session fixation fixes from stable git-svn-id: http://svn-commit.rubyonrails.org/rails/trunk@7722 5ecf4fe2-1ee6-0310-87b1-e25e094e27de	Michael Koziarski	10/02/2007, 05:58:16	{}	{'actionpack/CHANGELOG': {'additions': 4, 'deletions': 0, 'changes': 4, 'status': 'modified'}, 'actionpack/lib/action_controller/cgi_process.rb': {'additions': 12, 'deletions': 4, 'changes': 16, 'status': 'modified'}}	{'0ee1cb2cd32bfaf47deaf5440dd5b9cf0915ab6a'}	{'rb'}	{'Ruby'}
	https://github.com/google/google-authenticator	eb7748cded7b14b907b7ebdec0581b6bb1e7e77e	SECBENCH	CWE-401			https://github.com/google/google-authenticator/commit/eb7748cded7b14b907b7ebdec0581b6bb1e7e77e		c	yes	fix memory leak in write_file_contents() (libpam)	Alex Vasylenko	06/16/2012, 04:41:52	{}	{'libpam/pam_google_authenticator.c': {'additions': 1, 'deletions': 0, 'changes': 1, 'status': 'modified'}}	{'59d1b79139b5b29d652780fce1906cb632c2eab9'}	{'c'}	{'C/C++'}
	https://github.com/splitbrain/dokuwiki	ebbef3b12bf9150995d42ebb1bb170b38169b443	SECBENCH	CWE-79			https://github.com/splitbrain/dokuwiki/commit/ebbef3b12bf9150995d42ebb1bb170b38169b443		php	yes	fix for possible XSS vulnerability in html_revisions() darcs-hash:20080504163149-7ad00-807016f20298b25c1a3df2040b051c02e6ce2d91.gz	Andreas Gohr	05/04/2008, 16:31:49	{}	{'inc/html.php': {'additions': 4, 'deletions': 4, 'changes': 8, 'status': 'modified'}}	{'0265c2046291f04cccff5234f3b9d47630d77192'}	{'php'}	{'PHP'}
CVE-2008-3790	https://github.com/josh/rails	ebfa43c423ac16bb699424d8d3db11855dd79a91	SECBENCH	CWE-20	Denial Of Service	5.0	https://github.com/josh/rails/commit/ebfa43c423ac16bb699424d8d3db11855dd79a91	The REXML module in Ruby 1.8.6 through 1.8.6-p287, 1.8.7 through 1.8.7-p72, and 1.9 allows context-dependent attackers to cause a denial of service (CPU consumption) via an XML document with recursively nested entities, aka an "XML entity explosion." Publish Date : 2008-08-27 Last Update Date : 2018-10-03	rb	yes	Merge rexml-expansion-fix gem into activesupport. Addresses the security issue documented at: * http://www.ruby-lang.org/en/news/2008/08/23/dos-vulnerability-in-rexml/	Michael Koziarski	09/02/2008, 14:22:20	{}	{'activesupport/lib/active_support/core_ext/rexml.rb': {'additions': 35, 'deletions': 0, 'changes': 35, 'status': 'added'}, 'activesupport/test/core_ext/hash_ext_test.rb': {'additions': 21, 'deletions': 0, 'changes': 21, 'status': 'modified'}}	{'76797b443929005f43512a147e97f02f3145ed81'}	{'rb'}	{'Ruby'}
	https://github.com/nextcloud/server	ec1596054f9c9da9aae958b02e441185bd1b9f79	SECBENCH				https://github.com/nextcloud/server/commit/ec1596054f9c9da9aae958b02e441185bd1b9f79		php	yes	Removing `x-webkit-speech` attribute #10561 Remove obsolete (from Google Chrome 36 on) attribute due to security vulnerability	Volker E	08/20/2014, 20:59:55	{}	{'core/templates/layout.user.php': {'additions': 1, 'deletions': 1, 'changes': 2, 'status': 'modified'}}	{'98d0d48b54764162cfa9315e3c1f42915801d16f'}	{'php'}	{'PHP'}
	https://github.com/WordPress/WordPress	ec1ca2236fc693ada675688d7e9ae19bd7d7a49f	SECBENCH	CWE-79			https://github.com/WordPress/WordPress/commit/ec1ca2236fc693ada675688d7e9ae19bd7d7a49f		php	yes	Latest version of the patch for refactor filters to avoid potential XSS attacks, props sambauers and DD32, see #8767 git-svn-id: http://svn.automattic.com/wordpress/trunk@10298 1a063a9b-81f0-0310-95a4-ce76da25c4cd	azaozz	01/04/2009, 23:37:47	{}	{'wp-includes/compat.php': {'additions': 14, 'deletions': 5, 'changes': 19, 'status': 'modified'}, 'wp-includes/formatting.php': {'additions': 85, 'deletions': 62, 'changes': 147, 'status': 'modified'}}	{'19848b9d90b63469d3c70b7e79400d10795601d0'}	{'php'}	{'PHP'}
CVE-2017-7241	https://github.com/mantisbt/mantisbt	ecef0e9b523a460709e8feedfce72f05bb30b992	SECBENCH	CWE-79		3.5	https://github.com/mantisbt/mantisbt/commit/ecef0e9b523a460709e8feedfce72f05bb30b992	A cross-site scripting (XSS) vulnerability in the MantisBT Move Attachments page (move_attachments_page.php, part of admin tools) allows remote attackers to inject arbitrary code through a crafted 'type' parameter, if Content Security Protection (CSP) settings allows it. This is fixed in 1.3.9, 2.1.3, and 2.2.3. Note that this vulnerability is not exploitable if the admin tools directory is remov…	php	yes	Fix XSS in move_attachments_page.php Yelin and Zhangdongsheng from VenusTech http://www.venustech.com.cn/ reported a vulnerability in the Move Attachments admin page, allowing an attacker to inject arbitrary code through a crafted 'type' parameter. Sanitize the 'type' parameter prior to output, to ensure HTML special characters are properly escaped. Fixes #22568	Damien Regad	03/24/2017, 16:02:07	{}	{'admin/move_attachments_page.php': {'additions': 1, 'deletions': 1, 'changes': 2, 'status': 'modified'}}	{'c83fe546e9f229542c88a9aede924bd5ce4663c6'}	{'php'}	{'PHP'}
	https://github.com/php/php-src	ed7d4977bb0e99153c67d2873488b8f572627c8a	SECBENCH	CWE-843			https://github.com/php/php-src/commit/ed7d4977bb0e99153c67d2873488b8f572627c8a		c	yes	Merge branch 'PHP-5.4.40' into PHP-5.5.24 * PHP-5.4.40: Fix bug #69337 (php_stream_url_wrap_http_ex() type-confusion vulnerability) Fix test	Stanislav Malyshev	04/13/2015, 03:13:00	{}	{'ext/standard/http_fopen_wrapper.c': {'additions': 43, 'deletions': 36, 'changes': 79, 'status': 'modified'}, 'ext/standard/tests/file/readlink_variation1.phpt': {'additions': 1, 'deletions': 1, 'changes': 2, 'status': 'modified'}}	{'d82d68742c69fc20a5180a2dbcca4cac52435931', '9bbd995679cfd6f9d2d04a64a18f9caeabcb548b'}	{'phpt', 'c'}	{'C/C++', 'PHP'}
	https://github.com/cloudius-systems/osv	ed989d43b3198d80d75f442030070413cdfb5aaa	SECBENCH	CWE-94			https://github.com/cloudius-systems/osv/commit/ed989d43b3198d80d75f442030070413cdfb5aaa		py	yes	run.py: fix --vnc parameter for xen Current code injects vnc parameters into XL domain configuration file improperly thus broking run.py for Xen Signed-off-by: Dmitry Fleytman <dmitry@daynix.com> Signed-off-by: Pekka Enberg <penberg@cloudius-systems.com>	Dmitry Fleytman	02/12/2014, 13:26:56	{}	{'scripts/run.py': {'additions': 11, 'deletions': 1, 'changes': 12, 'status': 'modified'}}	{'aff328352803b19294b4f8300bd0e20f0e1ba6b6'}	{'py'}	{'Python'}
	https://github.com/bmizerany/sinatra	ed98aed36f448f6521b404991aee41161c6756e2	SECBENCH	CWE-22			https://github.com/bmizerany/sinatra/commit/ed98aed36f448f6521b404991aee41161c6756e2		rb	yes	Fix directory traversal vulnerability in static file route [#177]	Ryan Tomayko	03/09/2009, 21:46:45	{}	{'lib/sinatra/base.rb': {'additions': 3, 'deletions': 1, 'changes': 4, 'status': 'modified'}, 'test/static_test.rb': {'additions': 15, 'deletions': 0, 'changes': 15, 'status': 'modified'}}	{'01b1f4945e6e43aa670b7a68e6759fe1cb61b94a'}	{'rb'}	{'Ruby'}
CVE-2010-3070	https://github.com/mantisbt/mantisbt	edb817991b99cd5538f102be26865fde7c6b7212	SECBENCH	CWE-79		4.3	https://github.com/mantisbt/mantisbt/commit/edb817991b99cd5538f102be26865fde7c6b7212	Cross-site scripting (XSS) vulnerability in NuSOAP 0.9.5, as used in MantisBT and other products, allows remote attackers to inject arbitrary web script or HTML via the PATH_INFO to an arbitrary PHP script that uses NuSOAP classes. Publish Date : 2010-09-28 Last Update Date : 2010-10-07	php	yes	Fix #12312: NuSOAP web description XSS vulnerability Bogdan Calin from Acunetix discovered a number of XSS vulnerabilities in NuSOAP 0.9.5 (bundled with MantisBT) relating to improperly escaped URLs. A sample exploit URL is: /api/soap/mantisconnect.php?1<ScRiPt>prompt(923395)</ScRiPt> The upstream report for these XSS flaws in NuSOAP is located at the following URL: http://sourceforge.net/project…	David Hicks	09/02/2010, 11:51:21	{}	{'library/nusoap/class.wsdl.php': {'additions': 8, 'deletions': 8, 'changes': 16, 'status': 'modified'}, 'library/nusoap/nusoap.php': {'additions': 7, 'deletions': 7, 'changes': 14, 'status': 'modified'}}	{'61e90d0653f1532010a00eddb70609395a42ec6c'}	{'php'}	{'PHP'}
CVE-2016-2105	https://github.com/openssl/openssl	ee1e3cac2e83abc77bcc8ff98729ca1e10fcc920	SECBENCH	CWE-189	Denial Of Service	5.0	https://github.com/openssl/openssl/commit/ee1e3cac2e83abc77bcc8ff98729ca1e10fcc920	Integer overflow in the EVP_EncodeUpdate function in crypto/evp/encode.c in OpenSSL before 1.0.1t and 1.0.2 before 1.0.2h allows remote attackers to cause a denial of service (heap memory corruption) via a large amount of binary data. Publish Date : 2016-05-04 Last Update Date : 2018-10-30	c	yes	Avoid overflow in EVP_EncodeUpdate An overflow can occur in the EVP_EncodeUpdate function which is used for Base64 encoding of binary data. If an attacker is able to supply very large amounts of input data then a length check can overflow resulting in a heap corruption. Due to the very large amounts of data involved this will most likely result in a crash. Internally to OpenSSL the EVP_EncodeUpda…	Matt Caswell	03/04/2016, 10:17:17	{}	{'crypto/evp/encode.c': {'additions': 1, 'deletions': 1, 'changes': 2, 'status': 'modified'}}	{'b7b8e948014d93e1eb6d954d0799ae68ab0e068b'}	{'c'}	{'C/C++'}
	https://github.com/pfsense/pfsense	ee3de7b191e3735b2d03a932809ed37e22e03177	SECBENCH	CWE-74			https://github.com/pfsense/pfsense/commit/ee3de7b191e3735b2d03a932809ed37e22e03177		php	yes	Protect single quotes as well to prevent JS injection, due to the way this page uses single quotes for attributes.	jim-p	06/16/2015, 13:11:47	{}	{'usr/local/www/system_advanced_notifications.php': {'additions': 10, 'deletions': 10, 'changes': 20, 'status': 'modified'}}	{'034620d62ae1026679da444f860f0467ca572eb4'}	{'php'}	{'PHP'}
	https://github.com/phpmyadmin/phpmyadmin	ee92eb9bab8e2d546756c1d4aec81ec7c8e44b83	SECBENCH	CWE-352			https://github.com/phpmyadmin/phpmyadmin/commit/ee92eb9bab8e2d546756c1d4aec81ec7c8e44b83		php	yes	bug #4899 [security] CSRF vulnerability in setup Signed-off-by: Madhura Jayaratne <madhura.cj@gmail.com>	Madhura Jayaratne	05/12/2015, 05:51:47	{}	{'ChangeLog': {'additions': 3, 'deletions': 0, 'changes': 3, 'status': 'modified'}, 'libraries/url_generating.lib.php': {'additions': 1, 'deletions': 0, 'changes': 1, 'status': 'modified'}, 'setup/frames/form.inc.php': {'additions': 2, 'deletions': 2, 'changes': 4, 'status': 'modified'}, 'setup/frames/index.inc.php': {'additions': 5, 'deletions': 6, 'changes': 11, 'status': 'modified'}, 'setup/fr…	{'dba2af651a53d5037296a1dc827081a94ef1062c'}	{'php'}	{'PHP'}
CVE-2016-5703	https://github.com/phpmyadmin/phpmyadmin	ef6c66dca1b0cb0a1a482477938cfc859d2baee3	SECBENCH	CWE-89		7.5	https://github.com/phpmyadmin/phpmyadmin/commit/ef6c66dca1b0cb0a1a482477938cfc859d2baee3	SQL injection vulnerability in libraries/central_columns.lib.php in phpMyAdmin 4.4.x before 4.4.15.7 and 4.6.x before 4.6.3 allows remote attackers to execute arbitrary SQL commands via a crafted database name that is mishandled in a central column query. Publish Date : 2016-07-02 Last Update Date : 2018-10-30	php	yes	Properly escape database name in central column queries Signed-off-by: Michal Čihař <michal@cihar.com>	Michal Čihař	06/15/2016, 09:29:31	{}	{'libraries/central_columns.lib.php': {'additions': 8, 'deletions': 8, 'changes': 16, 'status': 'modified'}}	{'79a34ff94cf801b7a158171b19b9cf98060d3f96'}	{'php'}	{'PHP'}
	https://github.com/josh/rails	eede82ccb980d9d1c67cddc6972a7125ddab1949	SECBENCH	CWE-79			https://github.com/josh/rails/commit/eede82ccb980d9d1c67cddc6972a7125ddab1949		rb	yes	Added support for HTTP Only cookies (works in IE6+ and FF 2.0.5+) as an improvement for XSS attacks (closes #8895) [lifo/Spakman] git-svn-id: http://svn-commit.rubyonrails.org/rails/trunk@7525 5ecf4fe2-1ee6-0310-87b1-e25e094e27de	David Heinemeier Hansson	09/21/2007, 15:05:49	{}	{'actionpack/CHANGELOG': {'additions': 2, 'deletions': 0, 'changes': 2, 'status': 'modified'}, 'actionpack/lib/action_controller/cgi_ext/cookie.rb': {'additions': 22, 'deletions': 36, 'changes': 58, 'status': 'modified'}, 'actionpack/lib/action_controller/cookies.rb': {'additions': 3, 'deletions': 1, 'changes': 4, 'status': 'modified'}, 'actionpack/test/controller/cookie_test.rb': {'additions': 1…	{'26238ac1731208949312f4f91d75011a2da30d49'}	{'rb'}	{'Ruby'}
	https://github.com/mantisbt/mantisbt	f017e817762b3348d8c36f17324f07a62393656f	SECBENCH				https://github.com/mantisbt/mantisbt/commit/f017e817762b3348d8c36f17324f07a62393656f		php	yes	Fix #11952: Arbitrary inline attachment rendering (security issue) Kornel Lesinski reported a significant security problem with Mantis' handling of attachments and MIME types. A user could upload a HTML file renamed to .gif and MantisBT would use Fileinfo to calculate the actual MIME type to be text/html. This is a problem because a user could be directed to click on a link purporting to be a .gi…	David Hicks	05/23/2010, 09:38:47	{}	{'core/file_api.php': {'additions': 3, 'deletions': 5, 'changes': 8, 'status': 'modified'}, 'core/http_api.php': {'additions': 4, 'deletions': 1, 'changes': 5, 'status': 'modified'}, 'core/print_api.php': {'additions': 4, 'deletions': 2, 'changes': 6, 'status': 'modified'}, 'file_download.php': {'additions': 26, 'deletions': 10, 'changes': 36, 'status': 'modified'}}	{'8bf42a625ee0d2372810acbde33be7a7fcc2aa17'}	{'php'}	{'PHP'}
CVE-2015-6834	https://github.com/php/php-src	f06a069c462d37c2e009f6d1d93b8c8e7b713393	SECBENCH	NVD-CWE-Other		7.5	https://github.com/php/php-src/commit/f06a069c462d37c2e009f6d1d93b8c8e7b713393	Multiple use-after-free vulnerabilities in PHP before 5.4.45, 5.5.x before 5.5.29, and 5.6.x before 5.6.13 allow remote attackers to execute arbitrary code via vectors related to (1) the Serializable interface, (2) the SplObjectStorage class, and (3) the SplDoublyLinkedList class, which are mishandled during unserialization. Publish Date : 2016-05-16 Last Update Date : 2017-11-03	c	yes	Fix bug #70365 - use-after-free vulnerability in unserialize() with SplObjectStorage	Stanislav Malyshev	09/01/2015, 07:14:15	{}	{'ext/spl/spl_observer.c': {'additions': 2, 'deletions': 0, 'changes': 2, 'status': 'modified'}, 'ext/spl/tests/bug70365.phpt': {'additions': 50, 'deletions': 0, 'changes': 50, 'status': 'added'}}	{'e8429400d40e3c3aa4b22ba701991d698a2f3b2f'}	{'phpt', 'c'}	{'C/C++', 'PHP'}
	https://github.com/edx/edx-platform	f0e7dcd346f1b17505897bbe7b20365c88f51757	SECBENCH	CWE-79			https://github.com/edx/edx-platform/commit/f0e7dcd346f1b17505897bbe7b20365c88f51757		html	yes	Properly escaping fullname To prevent XSS attacks, we now properly escape any string containing the user's fullname. Enumerated by searching webview.py for "fullname", and "git grep"-ing any occurrences. This also exposed some unused strings, which I deleted for clarity.	Ayub-khan	03/16/2016, 13:57:45	{}	{'lms/templates/certificates/_accomplishment-banner.html': {'additions': 1, 'deletions': 1, 'changes': 2, 'status': 'modified'}, 'lms/templates/certificates/_accomplishment-rendering.html': {'additions': 3, 'deletions': 3, 'changes': 6, 'status': 'modified'}}	{'1961189819282cc9341889fc928f06a340b71ae5'}	{'html'}	{'HTML'}
	https://github.com/pfsense/pfsense	f17f9f2891b459e3f119ced5857469b96c57dde9	SECBENCH				https://github.com/pfsense/pfsense/commit/f17f9f2891b459e3f119ced5857469b96c57dde9		inc	yes	Bypass the DNS Rebind attack checks if accessing by IP address.	jim-p	07/09/2010, 13:19:03	{}	{'etc/inc/auth.inc': {'additions': 2, 'deletions': 16, 'changes': 18, 'status': 'modified'}}	{'35c9cd4463738ebfc07aa6099ebb8bd54e10434b'}	{'inc'}	{'PHP'}
CVE-2016-10167	https://github.com/php/php-src	f1b2afc9d9e77edf41804f5dfc4e2069d8a12975	SECBENCH	CWE-20	Denial Of Service	4.3	https://github.com/php/php-src/commit/f1b2afc9d9e77edf41804f5dfc4e2069d8a12975	The gdImageCreateFromGd2Ctx function in gd_gd2.c in the GD Graphics Library (aka libgd) before 2.2.4 allows remote attackers to cause a denial of service (application crash) via a crafted image file. Publish Date : 2017-03-15 Last Update Date : 2018-05-03	c	yes	Fix #73868: DOS vulnerability in gdImageCreateFromGd2Ctx() We must not pretend that there are image data if there are none. Instead we fail reading the image file gracefully. (cherry picked from commit cdb648dc4115ce0722f3cc75e6a65115fc0e56ab)	Christoph M. Becker	08/16/2016, 16:23:36	{'com_1': {'author': 'staabm', 'date': '01/17/2017, 08:43:15', 'body': 'do those new return cases miss\r\n\r\n```\r\n \tif (chunkBuf) {\r\n \t\tgdFree(chunkBuf);\r\n \t}\r\n\r\n \tif (compBuf) {\r\n \t\tgdFree(compBuf);\r\n \t}\r\n\r\n \tif (chunkIdx) {\r\n \t\tgdFree(chunkIdx);\r\n \t}\r\n```\r\n\r\n?'}, 'com_2': {'author': 'staabm', 'date': '01/17/2017, 08:44:28', 'body': 'maybe it should even …	{'ext/gd/libgd/gd_gd2.c': {'additions': 6, 'deletions': 2, 'changes': 8, 'status': 'modified'}, 'ext/gd/tests/bug73868.gd2': {'additions': 0, 'deletions': 0, 'changes': 0, 'status': 'added'}, 'ext/gd/tests/bug73868.phpt': {'additions': 18, 'deletions': 0, 'changes': 18, 'status': 'added'}}	{'6477bb724e0c4e95dfc8f315cac4b7e7a692b0f8'}	{'gd2', 'phpt', 'c'}	{'C/C++', 'PHP'}
	https://github.com/facebook/fresco	f1e1f24de3d65aa06d51f7dde92651a3cb29ed76	SECBENCH	CWE-402			https://github.com/facebook/fresco/commit/f1e1f24de3d65aa06d51f7dde92651a3cb29ed76		java	yes	fix stream res leak Summary: **Test plan** Please clone the demo from https://github.com/caojianfeng/FrescoDemo.git And run it. Now it will crash when started or scroll the image list. And My test device is Android 4.1.2 .I receive this: ``` 03-07 01:16:27.343 18562-18571/caojianfeng.frescodemo E/StrictMode: A resource was acquired at attached stack trace but never released. See java.io.Closeable…	windcao	03/08/2017, 12:44:26	{}	{'imagepipeline/src/main/java/com/facebook/imagepipeline/producers/HttpUrlConnectionNetworkFetcher.java': {'additions': 11, 'deletions': 2, 'changes': 13, 'status': 'modified'}}	{'6f92497f95bdfaef08ea69ba08453bb3094eb27c'}	{'java'}	{'Java'}
MDL-23872	https://github.com/moodle/moodle	f1f70bd4dde6cd1ea4bdb8ab28fa3d36a53b89d8	SECBENCH	CWE-74			https://github.com/moodle/moodle/commit/f1f70bd4dde6cd1ea4bdb8ab28fa3d36a53b89d8		php	yes	MDL-23872 Forms Library : Updated MoodleQuickForm to honour setConstant(), prevents injection.	Daren Chandisingh	02/02/2011, 10:33:16	{}	{'lib/formslib.php': {'additions': 4, 'deletions': 0, 'changes': 4, 'status': 'modified'}}	{'3fdc6226970bd9da9d202ba9800b8ed2a2689075'}	{'php'}	{'PHP'}
	https://github.com/deeplearning4j/deeplearning4j	f202f07bc5104a324e3217126db2261bd8c2f72e	SECBENCH	CWE-121			https://github.com/deeplearning4j/deeplearning4j/commit/f202f07bc5104a324e3217126db2261bd8c2f72e		java	yes	fix stack overflow errors Former-commit-id: 92f99a5673361f7e84556e564e2baa3c5d376f55	agibsonccc	08/24/2014, 05:14:12	{}	{'linear-algebra/linear-algebra-api/src/main/java/org/deeplearning4j/linalg/api/ndarray/BaseNDArray.java': {'additions': 3, 'deletions': 1, 'changes': 4, 'status': 'modified'}}	{'5b85fe3577ca13836183057a79e02f92ec9f8d3c'}	{'java'}	{'Java'}
CVE-2013-0249	https://github.com/curl/curl	f206d6c055d1008f0edb6d5d5920f0f300b9983a	SECBENCH	CWE-119	Denial Of Service	7.5	https://github.com/curl/curl/commit/f206d6c055d1008f0edb6d5d5920f0f300b9983a	Stack-based buffer overflow in the Curl_sasl_create_digest_md5_message function in lib/curl_sasl.c in curl and libcurl 7.26.0 through 7.28.1, when negotiating SASL DIGEST-MD5 authentication, allows remote attackers to cause a denial of service (crash) and possibly execute arbitrary code via a long string in the realm parameter in a (1) POP3, (2) SMTP or (3) IMAP message. Publish Date : 2013-03-08…	c	yes	Curl_sasl_create_digest_md5_message: fix buffer overflow When negotiating SASL DIGEST-MD5 authentication, the function Curl_sasl_create_digest_md5_message() uses the data provided from the server without doing the proper length checks and that data is then appended to a local fixed-size buffer on the stack. This vulnerability can be exploited by someone who is in control of a server that a libcur…	Eldar Zaitov	01/30/2013, 22:22:27	{}	{'lib/curl_sasl.c': {'additions': 6, 'deletions': 17, 'changes': 23, 'status': 'modified'}}	{'add37cc49f241212bc29d19f9f80700458df6794'}	{'c'}	{'C/C++'}
CVE-2017-7620	https://github.com/mantisbt/mantisbt	f21b56fa9060dbae9438b0d0dfb21dff090c1dd2	SECBENCH	CWE-352		4.3	https://github.com/mantisbt/mantisbt/commit/f21b56fa9060dbae9438b0d0dfb21dff090c1dd2	MantisBT before 1.3.11, 2.x before 2.3.3, and 2.4.x before 2.4.1 omits a backslash check in string_api.php and consequently has conflicting interpretations of an initial \/ substring as introducing either a local pathname or a remote hostname, which leads to (1) arbitrary Permalink Injection via CSRF attacks on a permalink_page.php?url= URI and (2) an open redirect via a login_page.php?return= UR…	php	yes	Add form security token to permalink_page.php John Page aka hyp3rlinx / ApparitionSec http://hyp3rlinx.altervista.org reported a CSRF vulnerability in permalink_page.php, allowing an attacker to inject arbitrary links (CVE-2017-7620). The security token prevents such injection. Fixes #22702	Damien Regad	05/13/2017, 22:45:04	{}	{'core/filter_api.php': {'additions': 4, 'deletions': 1, 'changes': 5, 'status': 'modified'}, 'permalink_page.php': {'additions': 4, 'deletions': 0, 'changes': 4, 'status': 'modified'}}	{'2d541e9897d7629762fbc43f1bf42463458da033'}	{'php'}	{'PHP'}
	https://github.com/splitbrain/dokuwiki	f23f95941a400702f525923973f3612df6da82cb	SECBENCH	CWE-79			https://github.com/splitbrain/dokuwiki/commit/f23f95941a400702f525923973f3612df6da82cb		php	yes	SECURITY escape user properties in user manager #1081 The user properties (login, real name, etc) where not properly escaped in the user manager's edit form. This allowed a XSS attack on the superuser by registered users. Thanks to Filippo Cavallarin from www.segment.technology for discovering this bug.	Andreas Gohr	03/18/2015, 21:16:34	{}	{'lib/plugins/usermanager/admin.php': {'additions': 4, 'deletions': 3, 'changes': 7, 'status': 'modified'}}	{'6abea1c0be56a2cb5575c8921c3e6661ed565697'}	{'php'}	{'PHP'}
LMS-532	https://github.com/edx/edx-platform	f351b05031dfeda252518ea66f6e007884aa433d	SECBENCH	CWE-74			https://github.com/edx/edx-platform/commit/f351b05031dfeda252518ea66f6e007884aa433d		py	yes	Fixing email link injection bug Several templates used a variable set by the user (the request host header). This led to a vulnerability where an attacker could inject their domain name into these templates (i.e., activation emails). This patch fixes this vulnerability. LMS-532	Julia Hansbrough	12/03/2013, 19:53:48	{}	{'common/djangoapps/edxmako/middleware.py': {'additions': 2, 'deletions': 1, 'changes': 3, 'status': 'modified'}, 'common/djangoapps/student/tests/test_email.py': {'additions': 27, 'deletions': 0, 'changes': 27, 'status': 'modified'}, 'common/djangoapps/util/request.py': {'additions': 17, 'deletions': 0, 'changes': 17, 'status': 'added'}, 'common/djangoapps/util/tests/test_request.py': {'addition…	{'9e8a24bfc0efc218da55ccbb3a92d9d95243cc45'}	{'py'}	{'Python'}
	https://github.com/WordPress/WordPress	f359dab72ea6c3666ba5df592d1efbb0afb5b13d	SECBENCH				https://github.com/WordPress/WordPress/commit/f359dab72ea6c3666ba5df592d1efbb0afb5b13d		php	yes	More upload escaping. Props Brian Layman. fixes #4689 for trunk git-svn-id: http://svn.automattic.com/wordpress/trunk@5837 1a063a9b-81f0-0310-95a4-ce76da25c4cd	markjaquith	08/01/2007, 20:58:19	{}	{'wp-admin/includes/upload.php': {'additions': 4, 'deletions': 4, 'changes': 8, 'status': 'modified'}}	{'f52618027882684bff690b9428e4d3077075a900'}	{'php'}	{'PHP'}
CVE-2013-0197	https://github.com/mantisbt/mantisbt	f5ac454eb63fde102347a021a2af0c535033d572	SECBENCH	CWE-79		4.3	https://github.com/mantisbt/mantisbt/commit/f5ac454eb63fde102347a021a2af0c535033d572	Cross-site scripting (XSS) vulnerability in the filter_draw_selection_area2 function in core/filter_api.php in MantisBT 1.2.12 before 1.2.13 allows remote attackers to inject arbitrary web script or HTML via the match_type parameter to bugs/search.php. Publish Date : 2014-05-15 Last Update Date : 2014-05-16	php	yes	Fix #15373: match_type XSS vulnerability Jakub Galczyk discovered[1] a cross site scripting (XSS) vulnerability in MantisBT 1.2.12 and earlier versions that allows a malicious person to trick the browser of a target user into executing arbitrary JavaScript via the URL: search.php?match_type="><script... This vulnerability is particularly wide reaching due to search.php being usable by anonymous u…	David Hicks	01/18/2013, 10:43:21	{}	{'core/filter_api.php': {'additions': 1, 'deletions': 1, 'changes': 2, 'status': 'modified'}}	{'8414dc7a5e025958d44deb5f9a072e3caa0be381'}	{'php'}	{'PHP'}
CVE-2016-2179	https://github.com/openssl/openssl	f5c7f5dfbaf0d2f7d946d0fe86f08e6bcb36ed0d	SECBENCH	CWE-399	Denial Of Service	5.0	https://github.com/openssl/openssl/commit/f5c7f5dfbaf0d2f7d946d0fe86f08e6bcb36ed0d	The DTLS implementation in OpenSSL before 1.1.0 does not properly restrict the lifetime of queue entries associated with unused out-of-order messages, which allows remote attackers to cause a denial of service (memory consumption) by maintaining many crafted DTLS sessions simultaneously, related to d1_lib.c, statem_dtls.c, statem_lib.c, and statem_srvr.c. Publish Date : 2016-09-16 Last Update Dat…	c	yes	Fix DTLS buffered message DoS attack DTLS can handle out of order record delivery. Additionally since handshake messages can be bigger than will fit into a single packet, the messages can be fragmented across multiple records (as with normal TLS). That means that the messages can arrive mixed up, and we have to reassemble them. We keep a queue of buffered messages that are "from the future", i.e.…	Matt Caswell	06/30/2016, 12:17:08	{}	{'ssl/d1_lib.c': {'additions': 14, 'deletions': 1, 'changes': 15, 'status': 'modified'}, 'ssl/ssl_locl.h': {'additions': 2, 'deletions': 1, 'changes': 3, 'status': 'modified'}, 'ssl/statem/statem_dtls.c': {'additions': 16, 'deletions': 16, 'changes': 32, 'status': 'modified'}, 'ssl/statem/statem_lib.c': {'additions': 1, 'deletions': 0, 'changes': 1, 'status': 'modified'}, 'ssl/statem/statem_srvr.…	{'5dfd03812c54ca72d5e4f3d866f270257e6af082'}	{'c', 'h'}	{'C/C++'}
	https://github.com/timburks/nu	f5ec423ec2090983f550575e76c51be4f8d1385f	SECBENCH	CWE-401			https://github.com/timburks/nu/commit/f5ec423ec2090983f550575e76c51be4f8d1385f		m	yes	Fixed memory leaks in the parser. Thanks to Grayson Hansard, we found and fixed some sloppy memory usage in the Nu parser. In most Nu applications (until now), the problem didn't arise, because typically a parser would be created once at the beginning of an application and used through its lifetime. But in Grayson's example, Nu parsers were being created, used, and discarded repeatedly as part of…	Tim Burks	02/14/2008, 05:09:26	{}	{'objc/Nu.h': {'additions': 4, 'deletions': 0, 'changes': 4, 'status': 'modified'}, 'objc/parser.m': {'additions': 13, 'deletions': 7, 'changes': 20, 'status': 'modified'}, 'objc/symbol.m': {'additions': 3, 'deletions': 0, 'changes': 3, 'status': 'modified'}}	{'8186b9cdaf1906f4bfa2a92229e2f95320e5d510'}	{'m', 'h'}	{'C/C++', 'Objective-C'}
	https://github.com/cakephp/cakephp	f5ed91137aa3d288d554f37b97423de2c7fea088	SECBENCH	CWE-352			https://github.com/cakephp/cakephp/commit/f5ed91137aa3d288d554f37b97423de2c7fea088		php	yes	Adding csrfCheck related properties. nonces are now being populated into the session.	mark_story	09/30/2010, 04:18:25	{}	{'cake/libs/controller/components/security.php': {'additions': 22, 'deletions': 4, 'changes': 26, 'status': 'modified'}, 'cake/tests/cases/libs/controller/components/security.test.php': {'additions': 4, 'deletions': 2, 'changes': 6, 'status': 'modified'}}	{'b088daf045a19c818d427e28d752566f3e7044e8'}	{'php'}	{'PHP'}
	https://github.com/joomla/joomla-cms	f625ffbf83d7a9c5093b93b2e946a07129b4091a	SECBENCH	CWE-74			https://github.com/joomla/joomla-cms/commit/f625ffbf83d7a9c5093b93b2e946a07129b4091a		php	yes	Fixed possible injection attacks on section and cat id git-svn-id: http://joomlacode.org/svn/joomla/development/trunk@4503 6f6e1ebd-4c2b-0410-823f-f34bde69bce9	Andrew Eddie	08/14/2006, 00:53:48	{}	{'components/com_content/controller.php': {'additions': 3, 'deletions': 3, 'changes': 6, 'status': 'modified'}}	{'2c968f0082f70e9597679a4359c5b26f391b3ac2'}	{'php'}	{'PHP'}
	https://github.com/phpmyadmin/phpmyadmin	f63e1bb42a37401b2fdfcd2e66cce92b7ea2025c	SECBENCH	CWE-98			https://github.com/phpmyadmin/phpmyadmin/commit/f63e1bb42a37401b2fdfcd2e66cce92b7ea2025c		php	yes	Local file inclusion vulnerability	Marc Delisle	07/07/2011, 18:50:37	{}	{'ChangeLog': {'additions': 1, 'deletions': 0, 'changes': 1, 'status': 'modified'}, 'sql.php': {'additions': 1, 'deletions': 1, 'changes': 2, 'status': 'modified'}}	{'951fb4dd79253a3aca8b6e386db77c1affcfc3a9'}	{'php'}	{'PHP'}
CVE-2017-7620	https://github.com/mantisbt/mantisbt	f66440902877103f312905257dbccdad02ab5a3b	SECBENCH	CWE-352		4.3	https://github.com/mantisbt/mantisbt/commit/f66440902877103f312905257dbccdad02ab5a3b	MantisBT before 1.3.11, 2.x before 2.3.3, and 2.4.x before 2.4.1 omits a backslash check in string_api.php and consequently has conflicting interpretations of an initial \/ substring as introducing either a local pathname or a remote hostname, which leads to (1) arbitrary Permalink Injection via CSRF attacks on a permalink_page.php?url= URI and (2) an open redirect via a login_page.php?return= UR…	php	yes	Encode '\' in string_sanitize_url() As an extra safety measure following up on the fix for CVE-2017-7620, we encode the backslashes in the 'script' part of the URL to ensure that the sanitized URL is treated as a path relative to MantisBT root and not a link to an external site if the URL begins with an escaped `/`. This reduces the risk of someone being able to use the same attack vector in anot…	Damien Regad	05/13/2017, 22:47:13	{}	{'core/string_api.php': {'additions': 3, 'deletions': 1, 'changes': 4, 'status': 'modified'}}	{'f21b56fa9060dbae9438b0d0dfb21dff090c1dd2'}	{'php'}	{'PHP'}
	https://github.com/owncloud/core	f6e61a296f67f71a1c6d5d5bf8d7e891cd708b43	SECBENCH				https://github.com/owncloud/core/commit/f6e61a296f67f71a1c6d5d5bf8d7e891cd708b43		php	yes	Merge pull request #22424 from owncloud/add-generic-csrf-protection-to-webdav Require CSRF token for non WebDAV authenticated requests	Thomas Müller	02/19/2016, 08:13:00	{}	{'apps/dav/appinfo/v1/caldav.php': {'additions': 1, 'deletions': 0, 'changes': 1, 'status': 'modified'}, 'apps/dav/appinfo/v1/carddav.php': {'additions': 1, 'deletions': 0, 'changes': 1, 'status': 'modified'}, 'apps/dav/appinfo/v1/webdav.php': {'additions': 1, 'deletions': 0, 'changes': 1, 'status': 'modified'}, 'apps/dav/lib/connector/sabre/auth.php': {'additions': 17, 'deletions': 20, 'changes'…	{'9b3c4e8dc453a674c0f1aee8c60e9d7f24b34e49', '99051cdbe54c6efa131498f699c1d29642885c74'}	{'js', 'php'}	{'PHP', 'JavaScript'}
CVE-2015-5714	https://github.com/WordPress/WordPress	f72b21af23da6b6d54208e5c1d65ececdaa109c8	SECBENCH	CWE-79		4.3	https://github.com/WordPress/WordPress/commit/f72b21af23da6b6d54208e5c1d65ececdaa109c8	Cross-site scripting (XSS) vulnerability in WordPress before 4.3.1 allows remote attackers to inject arbitrary web script or HTML by leveraging the mishandling of unclosed HTML elements during processing of shortcode tags. Publish Date : 2016-05-21 Last Update Date : 2017-11-03	php	yes	Shortcodes: don't allow unclosed HTML elements in attributes Merges [34134] for 4.3 branch Built from https://develop.svn.wordpress.org/branches/4.3@34144 git-svn-id: http://core.svn.wordpress.org/branches/4.3@34112 1a063a9b-81f0-0310-95a4-ce76da25c4cd	Nikolay Bachiyski	09/14/2015, 22:47:23	{}	{'wp-includes/media.php': {'additions': 2, 'deletions': 0, 'changes': 2, 'status': 'modified'}, 'wp-includes/shortcodes.php': {'additions': 9, 'deletions': 0, 'changes': 9, 'status': 'modified'}}	{'f91a5fd10ea7245e5b41e288624819a37adf290a'}	{'php'}	{'PHP'}
CVE-2014-8553	https://github.com/mantisbt/mantisbt	f779e3d4394a0638d822849863c4098421d911c5	SECBENCH	CWE-200		5.0	https://github.com/mantisbt/mantisbt/commit/f779e3d4394a0638d822849863c4098421d911c5	The mci_account_get_array_by_id function in api/soap/mc_account_api.php in MantisBT before 1.2.18 allows remote attackers to obtain sensitive information via a (1) mc_project_get_users, (2) mc_issue_get, (3) mc_filter_get_issues, or (4) mc_project_get_issues SOAP request. Publish Date : 2014-12-17 Last Update Date : 2017-09-07	php	yes	SOAP API: apply access control to mci_account_get_array_by_id The access controls are the same as the ones applied by view_user_page.php, with the single addition of making the info available if the user requests their own information. This preserves the behaviour of the mc_login method call. Fixes #17243 (leak of user personal information) Signed-off-by: Damien Regad <dregad@mantisbt.org>	Robert Munteanu	04/30/2014, 19:42:22	{}	{'api/soap/mc_account_api.php': {'additions': 23, 'deletions': 6, 'changes': 29, 'status': 'modified'}}	{'b509ab380f91e84d9683dbfdb02206b88a9b86fb'}	{'php'}	{'PHP'}
	https://github.com/zxing/zxing	f7392b3ffebd6c281e543914057b85922757f3d5	SECBENCH	CWE-401			https://github.com/zxing/zxing/commit/f7392b3ffebd6c281e543914057b85922757f3d5		cpp	yes	C++ port: fix memory leak in LuminanceSource::getMatrix() git-svn-id: https://zxing.googlecode.com/svn/trunk@1497 59b500cc-1b3d-0410-9834-0bbf25fbcc57	flyashi	07/29/2010, 19:01:45	{}	{'cpp/core/src/zxing/LuminanceSource.cpp': {'additions': 1, 'deletions': 0, 'changes': 1, 'status': 'modified'}}	{'99ca70d7f301c45429f9d4c62e127c20f2bd2649'}	{'cpp'}	{'C/C++'}
	https://github.com/AFNetworking/AFNetworking	f801bc453c8c74d7cd92482a67b66537e72b4835	SECBENCH	CWE-401			https://github.com/AFNetworking/AFNetworking/commit/f801bc453c8c74d7cd92482a67b66537e72b4835		m	yes	Fixing memory leak by adding missing autorelease (Thanks, Zac Bowling)	Mattt Thompson	11/10/2011, 17:57:32	{}	{'AFNetworking/AFHTTPClient.m': {'additions': 1, 'deletions': 1, 'changes': 2, 'status': 'modified'}}	{'648c650ae700ceba6caf8f9753e7f1a1d1e8ee04'}	{'m'}	{'Objective-C'}
	https://github.com/vanilla/vanilla	f8b4d1fab5e69a960a2a56c9817aab9bb5b46b66	SECBENCH	CWE-208			https://github.com/vanilla/vanilla/commit/f8b4d1fab5e69a960a2a56c9817aab9bb5b46b66		php	yes	Securing HMAC comparisons against timing attacks * Cookie identity - HMAC MD5 This patch is similar to the OpenID / OAuth security patches around July 2010. Additional information: * http://rdist.root.org/2009/05/28/timing-attack-in-google-keyczar-library/ * http://codahale.com/a-lesson-in-timing-attacks/	Erik Karulf	01/26/2011, 15:32:09	{}	{'library/core/class.cookieidentity.php': {'additions': 21, 'deletions': 1, 'changes': 22, 'status': 'modified'}}	{'0a22506c76ac419d390d5d1bde5ec5f48b195358'}	{'php'}	{'PHP'}
	https://github.com/WordPress/WordPress	f8e7680cd61652b16d30948968adafe0d4dcdd54	SECBENCH	CWE-208			https://github.com/WordPress/WordPress/commit/f8e7680cd61652b16d30948968adafe0d4dcdd54		php	yes	Multisite: Use `hash_equals()` when comparing hashes to mitigate timing attacks. Fixes #37324. Built from https://develop.svn.wordpress.org/trunk@38032 git-svn-id: http://core.svn.wordpress.org/trunk@37973 1a063a9b-81f0-0310-95a4-ce76da25c4cd	Dominik Schilling	07/10/2016, 19:43:28	{}	{'wp-admin/ms-delete-site.php': {'additions': 1, 'deletions': 1, 'changes': 2, 'status': 'modified'}, 'wp-admin/options.php': {'additions': 1, 'deletions': 1, 'changes': 2, 'status': 'modified'}, 'wp-includes/version.php': {'additions': 1, 'deletions': 1, 'changes': 2, 'status': 'modified'}}	{'02424959e4dbbbf3c989c6d36f5807b6bb3ad7d8'}	{'php'}	{'PHP'}
	https://github.com/josh/rails	f92d6a07d0d01226fb80c82608d332843c01f2d6	SECBENCH	CWE-401			https://github.com/josh/rails/commit/f92d6a07d0d01226fb80c82608d332843c01f2d6		rb	yes	Reuse named route helper module between Routing reloads to prevent memory leaks. git-svn-id: http://svn-commit.rubyonrails.org/rails/trunk@5548 5ecf4fe2-1ee6-0310-87b1-e25e094e27de	Nicholas Seckar	11/17/2006, 22:29:02	{}	{'actionpack/CHANGELOG': {'additions': 2, 'deletions': 0, 'changes': 2, 'status': 'modified'}, 'actionpack/lib/action_controller/routing.rb': {'additions': 5, 'deletions': 1, 'changes': 6, 'status': 'modified'}}	{'44e6aa7e19928f401e8728ddc2f4d7f6e3d6e105'}	{'rb'}	{'Ruby'}
CVE-2016-7053	https://github.com/openssl/openssl	f962541d0be200055e508641ddf3a8ec8819e4df	SECBENCH	CWE-476		5.0	https://github.com/openssl/openssl/commit/f962541d0be200055e508641ddf3a8ec8819e4df	In OpenSSL 1.1.0 before 1.1.0c, applications parsing invalid CMS structures can crash with a NULL pointer dereference. This is caused by a bug in the handling of the ASN.1 CHOICE type in OpenSSL 1.1.0 which can result in a NULL value being passed to the structure callback if an attempt is made to free certain invalid encodings. Only CHOICE structures using a callback which do not handle NULL valu…	c	yes	Don't set choice selector on parse failure. Don't set choice selector on parse failure: this can pass unexpected values to the choice callback. Instead free up partial structure directly. CVE-2016-7053 Thanks to Tyler Nighswander of ForAllSecure for reporting this issue. Reviewed-by: Richard Levitte <levitte@openssl.org>	Dr. Stephen Henson	10/14/2016, 10:51:43	{}	{'crypto/asn1/tasn_dec.c': {'additions': 7, 'deletions': 7, 'changes': 14, 'status': 'modified'}}	{'bf52165bda53524a267c784696bd074111a2f178'}	{'c'}	{'C/C++'}
CVE-2014-0076	https://github.com/openssl/openssl	f9b6c0ba4c02497782f801e3c45688f3efaac55c	SECBENCH	CWE-310		1.9	https://github.com/openssl/openssl/commit/f9b6c0ba4c02497782f801e3c45688f3efaac55c	The Montgomery ladder implementation in OpenSSL through 1.0.0l does not ensure that certain swap operations have a constant-time behavior, which makes it easier for local users to obtain ECDSA nonces via a FLUSH+RELOAD cache side-channel attack. Publish Date : 2014-03-25 Last Update Date : 2017-12-15	c	yes	Fix for CVE-2014-0076 Fix for the attack described in the paper "Recovering OpenSSL ECDSA Nonces Using the FLUSH+RELOAD Cache Side-channel Attack" by Yuval Yarom and Naomi Benger. Details can be obtained from: http://eprint.iacr.org/2014/140 Thanks to Yuval Yarom and Naomi Benger for discovering this flaw and to Yuval Yarom for supplying a fix. (cherry picked from commit 2198be3483259de374f91e57d…	Dr. Stephen Henson	03/12/2014, 14:16:19	{}	{'CHANGES': {'additions': 9, 'deletions': 0, 'changes': 9, 'status': 'modified'}, 'crypto/bn/bn.h': {'additions': 11, 'deletions': 0, 'changes': 11, 'status': 'modified'}, 'crypto/bn/bn_lib.c': {'additions': 52, 'deletions': 0, 'changes': 52, 'status': 'modified'}, 'crypto/ec/ec2_mult.c': {'additions': 16, 'deletions': 11, 'changes': 27, 'status': 'modified'}}	{'a029788b0e0c19cee4007cc1f73201cf2c13addf'}	{'c', 'h'}	{'C/C++'}
CVE-2012-4929	https://github.com/curl/curl	fa1ae0abcde5df8d0b3283299e3f246bedf7692c	SECBENCH	CWE-310		2.6	https://github.com/curl/curl/commit/fa1ae0abcde5df8d0b3283299e3f246bedf7692c	The TLS protocol 1.2 and earlier, as used in Mozilla Firefox, Google Chrome, Qt, and other products, can encrypt compressed data without properly obfuscating the length of the unencrypted data, which allows man-in-the-middle attackers to obtain plaintext HTTP headers by observing length differences during a series of guesses in which a string in an HTTP request potentially matches an unknown stri…	c	yes	OpenSSL: Disable SSL/TLS compression It either causes increased memory usage or exposes users to the "CRIME attack" (CVE-2012-4929)	Cristian Rodríguez	11/12/2012, 15:41:58	{}	{'lib/ssluse.c': {'additions': 4, 'deletions': 0, 'changes': 4, 'status': 'modified'}}	{'38ed72cd3733e0d809c4b7023151d3f06e7274ef'}	{'c'}	{'C/C++'}
	https://github.com/mattpass/ICEcoder	fa48d0d2f059fb8921e895b9e20e79de3c726154	SECBENCH	CWE-22			https://github.com/mattpass/ICEcoder/commit/fa48d0d2f059fb8921e895b9e20e79de3c726154		php	yes	Strip ../ so we don't have dir traversal vuln	Matt Pass	04/26/2014, 11:24:01	{}	{'lib/file-control.php': {'additions': 2, 'deletions': 2, 'changes': 4, 'status': 'modified'}}	{'ec44407e25b15bf70c734cae759092456d0e5c87'}	{'php'}	{'PHP'}
	https://github.com/josh/rails	fad83d8cbbbd0862a758a1c09c7dcc6f74a25d60	SECBENCH	CWE-401			https://github.com/josh/rails/commit/fad83d8cbbbd0862a758a1c09c7dcc6f74a25d60		rb	yes	Merge pull request #5552 from lest/patch-3 deprecate Proc#bind that can cause symbol memory leak	Aaron Patterson	03/22/2012, 22:31:45	{}	{'activesupport/lib/active_support/core_ext/proc.rb': {'additions': 3, 'deletions': 0, 'changes': 3, 'status': 'modified'}, 'activesupport/lib/active_support/rescuable.rb': {'additions': 1, 'deletions': 1, 'changes': 2, 'status': 'modified'}, 'activesupport/test/core_ext/proc_test.rb': {'additions': 7, 'deletions': 5, 'changes': 12, 'status': 'modified'}}	{'9c857db75788c21f6184279c130e79f21c750f9f', '64249223ebb2b51814d8764c498b14a12d072b83'}	{'rb'}	{'Ruby'}
CVE-2015-2305	https://github.com/php/php-src	fb04dcf6dbb48aecd8d2dc986806cb58c8ae5282	SECBENCH	CWE-189		6.8	https://github.com/php/php-src/commit/fb04dcf6dbb48aecd8d2dc986806cb58c8ae5282	Integer overflow in the regcomp implementation in the Henry Spencer BSD regex library (aka rxspencer) alpha3.8.g5 on 32-bit platforms, as used in NetBSD through 6.1.5 and other products, might allow context-dependent attackers to execute arbitrary code via a large regular expression that leads to a heap-based buffer overflow. Publish Date : 2015-03-30 Last Update Date : 2018-10-30	c	yes	Fix bug #69248 - heap overflow vulnerability in regcomp.c Merged from https://github.com/garyhouston/regex/commit/70bc2965604b6b8aaf260049e64c708dddf85334	Stanislav Malyshev	03/18/2015, 00:04:57	{}	{'NEWS': {'additions': 3, 'deletions': 0, 'changes': 3, 'status': 'modified'}, 'ext/ereg/regex/regcomp.c': {'additions': 9, 'deletions': 1, 'changes': 10, 'status': 'modified'}}	{'8b14d3052ffcffa17d6e2be652f20e18f8f562ad'}	{'c'}	{'C/C++'}
	https://github.com/torvalds/linux	fc878efe84c342441706fcdf776e08fe455fe9c1	SECBENCH	CWE-404			https://github.com/torvalds/linux/commit/fc878efe84c342441706fcdf776e08fe455fe9c1		c	yes	dmaengine: jz4780: fix resource leaks on error exit return In two cases when jz4780_dma_setup_hwdesc fails, there is a memory leak on the allocated desc and associated DMA pools on the error exit return path. Fix this by free'ing the resources before returning. Signed-off-by: Colin Ian King <colin.king@canonical.com> Signed-off-by: Vinod Koul <vinod.koul@intel.com>	Colin Ian King	09/29/2016, 17:45:05	{}	{'drivers/dma/dma-jz4780.c': {'additions': 6, 'deletions': 2, 'changes': 8, 'status': 'modified'}}	{'9f0df936b1b93a7fab5b9ed73009f43369c121ea'}	{'c'}	{'C/C++'}
CVE-2016-5424	https://github.com/postgres/postgres	fcd15f13581f6d75c63d213220d5a94889206c1b	SECBENCH	CWE-94		4.6	https://github.com/postgres/postgres/commit/fcd15f13581f6d75c63d213220d5a94889206c1b	PostgreSQL before 9.1.23, 9.2.x before 9.2.18, 9.3.x before 9.3.14, 9.4.x before 9.4.9, and 9.5.x before 9.5.4 might allow remote authenticated users with the CREATEDB or CREATEROLE role to gain superuser privileges via a (1) " (double quote), (2) \ (backslash), (3) carriage return, or (4) newline character in a (a) database or (b) role name that is mishandled during an administrative operation. …	c	yes	Obstruct shell, SQL, and conninfo injection via database and role names. Due to simplistic quoting and confusion of database names with conninfo strings, roles with the CREATEDB or CREATEROLE option could escalate to superuser privileges when a superuser next ran certain maintenance commands. The new coding rule for PQconnectdbParams() calls, documented at conninfo_array_parse(), is to pass expan…	Noah Misch	08/08/2016, 14:07:46	{}	{'src/bin/pg_basebackup/streamutil.c': {'additions': 10, 'deletions': 2, 'changes': 12, 'status': 'modified'}, 'src/bin/pg_dump/pg_backup.h': {'additions': 2, 'deletions': 2, 'changes': 4, 'status': 'modified'}, 'src/bin/pg_dump/pg_backup_archiver.c': {'additions': 25, 'deletions': 9, 'changes': 34, 'status': 'modified'}, 'src/bin/pg_dump/pg_backup_db.c': {'additions': 9, 'deletions': 1, 'changes…	{'41f18f021a0882eccbeca62e2ed4b66c6b96e9c9'}	{'pl', 'sh', 'c', 'h'}	{'C/C++', 'Shell'}
	https://github.com/cakephp/cakephp	fcec8ef537e61573b9dfe43d2742c56b40473aaf	SECBENCH	CWE-22			https://github.com/cakephp/cakephp/commit/fcec8ef537e61573b9dfe43d2742c56b40473aaf		php	yes	Check for directory traversal in layout paths. Refs #3945	mark_story	07/16/2014, 14:08:43	{}	{'src/View/View.php': {'additions': 4, 'deletions': 4, 'changes': 8, 'status': 'modified'}, 'tests/TestCase/View/ViewTest.php': {'additions': 20, 'deletions': 0, 'changes': 20, 'status': 'modified'}}	{'0c7720e8f8f795233b5809419bfa024c4bed9eb1'}	{'php'}	{'PHP'}
	https://github.com/cloudius-systems/osv	fd905d5cf9139bac289fdd9551c56ca538f57f6f	SECBENCH	CWE-667			https://github.com/cloudius-systems/osv/commit/fd905d5cf9139bac289fdd9551c56ca538f57f6f		c	yes	pthread: implement spinlocks While we take pride in having no spinlocks in the system, if an application wants to use them, who are we to deny them this god given right? Some applications will implement spinlocks through a pthread interface, which is what I implement here. We did not have any standard trylock mechanism, so one is provided. Other than that, the interface is pretty trivial except f…	Glauber Costa	04/22/2014, 09:06:11	{}	{'core/spinlock.cc': {'additions': 10, 'deletions': 0, 'changes': 10, 'status': 'modified'}, 'include/osv/spinlock.h': {'additions': 2, 'deletions': 0, 'changes': 2, 'status': 'modified'}, 'libc/pthread.cc': {'additions': 39, 'deletions': 0, 'changes': 39, 'status': 'modified'}}	{'6e438d21fe85ad73c6d9f4b3eae11e39a8d87643'}	{'h', 'cc'}	{'C/C++'}
CVE-2016-4540	https://github.com/php/php-src	fd9689745c44341b1bd6af4756f324be8abba2fb	SECBENCH	NVD-CWE-Other	Denial Of Service	7.5	https://github.com/php/php-src/commit/fd9689745c44341b1bd6af4756f324be8abba2fb	The grapheme_stripos function in ext/intl/grapheme/grapheme_string.c in PHP before 5.5.35, 5.6.x before 5.6.21, and 7.x before 7.0.6 allows remote attackers to cause a denial of service (out-of-bounds read) or possibly have unspecified other impact via a negative offset. Publish Date : 2016-05-21 Last Update Date : 2018-10-30	c	yes	Fix bug #72061 - Out-of-bounds reads in zif_grapheme_stripos with negative offset	Stanislav Malyshev	04/24/2016, 19:49:01	{}	{'ext/intl/grapheme/grapheme_string.c': {'additions': 7, 'deletions': 5, 'changes': 12, 'status': 'modified'}, 'ext/intl/tests/bug72061.phpt': {'additions': 15, 'deletions': 0, 'changes': 15, 'status': 'added'}}	{'b15f0ecc0f34364fd7ce924b4164be4e8198ff93'}	{'phpt', 'c'}	{'C/C++', 'PHP'}
	https://github.com/openstack/nova	fdb73a2d445971c6158a80692c6f74094fd4193a	SECBENCH				https://github.com/openstack/nova/commit/fdb73a2d445971c6158a80692c6f74094fd4193a		py	yes	Websocket Proxy should verify Origin header If the Origin HTTP header passed in the WebSocket handshake does not match the host, this could indicate an attempt at a cross-site attack. This commit adds a check to verify the origin matches the host. SecurityImpact Change-Id: Ica6ec23d6f69a236657d5ba0c3f51b693c633649 Closes-Bug: 1409142	Dave McCowan	03/02/2015, 20:00:22	{}	{'nova/console/websocketproxy.py': {'additions': 44, 'deletions': 0, 'changes': 44, 'status': 'modified'}, 'nova/tests/unit/console/test_websocketproxy.py': {'additions': 195, 'deletions': 8, 'changes': 203, 'status': 'modified'}}	{'e5ed57dc3f93164ee8c09b13c60e7712736ad58a'}	{'py'}	{'Python'}
CVE-2012-3424	https://github.com/josh/rails	fee0bc57385b564b2789d199969ac26409603188	SECBENCH	CWE-287	Denial Of Service	5.0	https://github.com/josh/rails/commit/fee0bc57385b564b2789d199969ac26409603188	The decode_credentials method in actionpack/lib/action_controller/metal/http_authentication.rb in Ruby on Rails 3.x before 3.0.16, 3.1.x before 3.1.7, and 3.2.x before 3.2.7 converts Digest Authentication strings to symbols, which allows remote attackers to cause a denial of service by leveraging access to an application that uses a with_http_digest helper method, as demonstrated by the authentic…	rb	yes	* Do not convert digest auth strings to symbols. CVE-2012-3424 Conflicts: actionpack/lib/action_controller/metal/http_authentication.rb	Aaron Patterson	07/26/2012, 20:30:15	{}	{'actionpack/lib/action_controller/metal/http_authentication.rb': {'additions': 2, 'deletions': 2, 'changes': 4, 'status': 'modified'}}	{'90c9ae58010ee1a00c0eb5637533ed8b5e216ac2'}	{'rb'}	{'Ruby'}
	https://github.com/osTicket/osTicket	ff1d8b9e599a1ec315a9c34c279ba3645218c766	SECBENCH	CWE-352			https://github.com/osTicket/osTicket/commit/ff1d8b9e599a1ec315a9c34c279ba3645218c766		php	yes	Implement simple CSRF protection scheme Protect againts cross-site request forgery attacks by requiring a special form-field or header to be sent with requests that modify ticket system data. This meant a slight change to the AJAX ticket locking mechanism. It was defined to lock with a GET request; however, GET requests are defined as safe methods and should not modify backend data (such as a loc…	Jared Hancock	06/20/2012, 03:49:47	{}	{'include/ajax.tickets.php': {'additions': 6, 'deletions': 0, 'changes': 6, 'status': 'modified'}, 'include/class.ajax.php': {'additions': 4, 'deletions': 0, 'changes': 4, 'status': 'modified'}, 'include/class.csrf.php': {'additions': 82, 'deletions': 0, 'changes': 82, 'status': 'added'}, 'include/staff/apikey.inc.php': {'additions': 1, 'deletions': 0, 'changes': 1, 'status': 'modified'}, 'includ…	{'03a84301e2e0e6875058814e877b7f7cffa33a98'}	{'js', 'php'}	{'PHP', 'JavaScript'}
CASSANDRA-4820	https://github.com/apache/cassandra	ffbcb4b11b40c52253b02098ca0225b9cf426cd2	SECBENCH	CWE-403			https://github.com/apache/cassandra/commit/ffbcb4b11b40c52253b02098ca0225b9cf426cd2		java	yes	add a close() method to CRAR to prevent leaking file descriptors patch by Pavel Yaskevich; reviewed by Jonathan Ellis for CASSANDRA-4820	Pavel Yaskevich	10/17/2012, 18:06:28	{}	{'CHANGES.txt': {'additions': 1, 'deletions': 0, 'changes': 1, 'status': 'modified'}, 'src/java/org/apache/cassandra/io/compress/CompressedRandomAccessReader.java': {'additions': 7, 'deletions': 0, 'changes': 7, 'status': 'modified'}}	{'4d637f1f1b62593e0c52e49966e3f286bf65c3e9'}	{'txt', 'java'}	{'Java'}
CVE-2009-1194	https://github.com/bratsche/pango	4de30e5500eaeb49f4bf0b7a07f718e149a2ed5e	BIGVUL	CWE-189	DoS Exec Code Overflow	6.8	https://github.com/bratsche/pango/commit/4de30e5500eaeb49f4bf0b7a07f718e149a2ed5e	Integer overflow in the pango_glyph_string_set_size function in pango/glyphstring.c in Pango before 1.24 allows context-dependent attackers to cause a denial of service (application crash) or possibly execute arbitrary code via a long glyph string that triggers a heap-based buffer overflow, as demonstrated by a long document.location value in Firefox.		yes	[glyphstring] Handle overflow with very long glyphstrings	Behdad Esfahbod	03/02/2009, 08:30:52	{}	{'pango/glyphstring.c': {'additions': 20, 'deletions': 6, 'changes': 26, 'status': 'modified'}}	{'1c9433bfe43890b102c8cead8ab3ee34b44c5c37'}	{'c'}	{'C/C++'}
CVE-2010-2809	https://github.com/Dieterbe/uzbl	9cc39cb5c9396be013b5dc2ba7e4b3eaa647e975	BIGVUL	CWE-94	Exec Code	6.8	https://github.com/Dieterbe/uzbl/commit/9cc39cb5c9396be013b5dc2ba7e4b3eaa647e975	The default configuration of the <Button2> binding in Uzbl before 2010.08.05 does not properly use the @SELECTED_URI feature, which allows user-assisted remote attackers to execute arbitrary commands via a crafted HREF attribute of an A element in an HTML document.		yes	Don't shell-interpret \@SELECTED_URI (fixes FS#240)	Paweł Zuzelski	08/03/2010, 07:25:10	{}	{'examples/config/config': {'additions': 1, 'deletions': 1, 'changes': 2, 'status': 'modified'}}	{'afc0f873e873839da75a54e8ca8095d335527786'}
CVE-2010-2060	https://github.com/kr/beanstalkd	2e8e8c6387ecdf5923dfc4d7718d18eba1b0873d	BIGVUL		Exec Code	7.5	https://github.com/kr/beanstalkd/commit/2e8e8c6387ecdf5923dfc4d7718d18eba1b0873d	The put command functionality in beanstalkd 1.4.5 and earlier allows remote attackers to execute arbitrary Beanstalk commands via the body in a job that is too big, which is not properly handled by the dispatch_cmd function in prot.c.		yes	Discard job body bytes if the job is too big. Previously, a malicious user could craft a job payload and inject beanstalk commands without the client application knowing. (An extra-careful client library could check the size of the job body before sending the put command, but most libraries do not do this, nor should they have to.) Reported by Graham Barr.	Keith Rarick	05/23/2010, 07:13:28	{}	{'check-one.sh': {'additions': 1, 'deletions': 1, 'changes': 2, 'status': 'modified'}, 'prot.c': {'additions': 2, 'deletions': 1, 'changes': 3, 'status': 'modified'}, 'sh-tests/too-big.commands': {'additions': 3, 'deletions': 0, 'changes': 3, 'status': 'added'}, 'sh-tests/too-big.expected': {'additions': 1, 'deletions': 0, 'changes': 1, 'status': 'added'}}	{'62328a506b8ed24e52c264f073ecbf4e9254f861'}	{'sh', 'expected', 'c', 'commands'}	{'C/C++', 'Shell'}
CVE-2010-1155	https://github.com/ensc/irssi-proxy	85bbc05b21678e80423815d2ef1dfe26208491ab	BIGVUL	CWE-20		6.8	https://github.com/ensc/irssi-proxy/commit/85bbc05b21678e80423815d2ef1dfe26208491ab	Irssi before 0.8.15, when SSL is used, does not verify that the server hostname matches a domain name in the subject's Common Name (CN) field or a Subject Alternative Name field of the X.509 certificate, which allows man-in-the-middle attackers to spoof IRC servers via an arbitrary certificate.		yes	Check if an SSL certificate matches the hostname of the server we are connecting to git-svn-id: http://svn.irssi.org/repos/irssi/trunk@5104 dbcabf3a-b0e7-0310-adc4-f8d773084564	coekie	12/28/2009, 12:15:18	{}	{'src/core/network-openssl.c': {'additions': 152, 'deletions': 5, 'changes': 157, 'status': 'modified'}, 'src/core/network.h': {'additions': 1, 'deletions': 1, 'changes': 2, 'status': 'modified'}, 'src/core/servers.c': {'additions': 1, 'deletions': 1, 'changes': 2, 'status': 'modified'}}	{'d5688da48306918cdfd79ee9b27abe377204befb'}	{'c', 'h'}	{'C/C++'}
CVE-2010-1152	https://github.com/memcached/memcached	d9cd01ede97f4145af9781d448c62a3318952719	BIGVUL	CWE-20	DoS	5.0	https://github.com/memcached/memcached/commit/d9cd01ede97f4145af9781d448c62a3318952719	memcached.c in memcached before 1.4.3 allows remote attackers to cause a denial of service (daemon hang or crash) via a long line that triggers excessive memory allocation. NOTE: some of these details are obtained from third party information.		yes	Use strncmp when checking for large ascii multigets.	Tomash Brechko	11/02/2009, 17:15:54	{}	{'memcached.c': {'additions': 3, 'deletions': 1, 'changes': 4, 'status': 'modified'}}	{'ea0fec7989ba00cf68326d017fd801a1716f8855'}	{'c'}	{'C/C++'}
CVE-2010-0011	https://github.com/Dieterbe/uzbl	1958b52d41cba96956dc1995660de49525ed1047	BIGVUL	CWE-264	Exec Code	7.5	https://github.com/Dieterbe/uzbl/commit/1958b52d41cba96956dc1995660de49525ed1047	The eval_js function in uzbl-core.c in Uzbl before 2010.01.05 exposes the run method of the Uzbl object, which allows remote attackers to execute arbitrary commands via JavaScript code.		yes	disable Uzbl javascript object because of security problem.	Dieter Plaetinck	01/05/2010, 19:17:29	{}	{'README': {'additions': 1, 'deletions': 20, 'changes': 21, 'status': 'modified'}, 'tests/test-command.c': {'additions': 0, 'deletions': 5, 'changes': 5, 'status': 'modified'}, 'uzbl-core.c': {'additions': 0, 'deletions': 10, 'changes': 10, 'status': 'modified'}}	{'49941155e43eb520c43b02b55e0bbced2b657cf6'}	{'c'}	{'C/C++'}
CVE-2011-2161	https://github.com/FFmpeg/FFmpeg	8312e3fc9041027a33c8bc667bb99740fdf41dd5	BIGVUL	CWE-399	DoS	4.3	https://github.com/FFmpeg/FFmpeg/commit/8312e3fc9041027a33c8bc667bb99740fdf41dd5	The ape_read_header function in ape.c in libavformat in FFmpeg before 0.5.4, as used in MPlayer, VideoLAN VLC media player, and other products, allows remote attackers to cause a denial of service (application crash) via an APE (aka Monkey's Audio) file that contains a header but no frames.		yes	Do not attempt to decode APE file with no frames This fixes invalid reads/writes with this sample: http://packetstorm.linuxsecurity.com/1103-exploits/vlc105-dos.txt	Kostya	03/15/2011, 09:19:43	{}	{'libavformat/ape.c': {'additions': 4, 'deletions': 0, 'changes': 4, 'status': 'modified'}}	{'1dac4d554734b16757b36a0adc71642c5ef2c4e6'}	{'c'}	{'C/C++'}
CVE-2011-1575	https://github.com/jedisct1/pure-ftpd	65c4d4ad331e94661de763e9b5304d28698999c4	BIGVUL	CWE-399		5.8	https://github.com/jedisct1/pure-ftpd/commit/65c4d4ad331e94661de763e9b5304d28698999c4	The STARTTLS implementation in ftp_parser.c in Pure-FTPd before 1.0.30 does not properly restrict I/O buffering, which allows man-in-the-middle attackers to insert commands into encrypted FTP sessions by sending a cleartext command that is processed after TLS is in place, related to a *plaintext command injection* attack, a similar issue to CVE-2011-0411.		yes	Flush the command buffer after switching to TLS. Fixes a flaw similar to CVE-2011-0411.	Frank DENIS	03/07/2011, 22:50:46	{}	{'src/ftp_parser.c': {'additions': 9, 'deletions': 2, 'changes': 11, 'status': 'modified'}}	{'67b0385e0871ad3fc48b2244abb30eb673161146'}	{'c'}	{'C/C++'}
CVE-2011-0530	https://github.com/yoe/nbd	3ef52043861ab16352d49af89e048ba6339d6df8	BIGVUL	CWE-119	Exec Code Overflow	7.5	https://github.com/yoe/nbd/commit/3ef52043861ab16352d49af89e048ba6339d6df8	Buffer overflow in the mainloop function in nbd-server.c in the server in Network Block Device (nbd) before 2.9.20 might allow remote attackers to execute arbitrary code via a long request. NOTE: this issue exists because of a CVE-2005-3534 regression.		yes	Fix buffer size checking Yes, this means we've re-introduced CVE-2005-3534. Sigh.	Wouter Verhelst	01/27/2011, 21:30:09	{}	{'nbd-server.c': {'additions': 2, 'deletions': 2, 'changes': 4, 'status': 'modified'}}	{'50e7e7e9378c1528b045860682070c5de2c6c721'}	{'c'}	{'C/C++'}
CVE-2012-5532	https://github.com/torvalds/linux	95a69adab9acfc3981c504737a2b6578e4d846ef	BIGVUL		DoS	4.9	https://github.com/torvalds/linux/commit/95a69adab9acfc3981c504737a2b6578e4d846ef	The main function in tools/hv/hv_kvp_daemon.c in hypervkvpd, as distributed in the Linux kernel before 3.8-rc1, allows local users to cause a denial of service (daemon exit) via a crafted application that sends a Netlink message. NOTE: this vulnerability exists because of an incorrect fix for CVE-2012-2669.		yes	tools: hv: Netlink source address validation allows DoS The source code without this patch caused hypervkvpd to exit when it processed a spoofed Netlink packet which has been sent from an untrusted local user. Now Netlink messages with a non-zero nl_pid source address are ignored and a warning is printed into the syslog. Signed-off-by: Tomas Hozza <thozza@redhat.com> Acked-by: K. Y. Srinivasan <k…	Tomas Hozza	11/08/2012, 09:53:29	{}	{'tools/hv/hv_kvp_daemon.c': {'additions': 7, 'deletions': 1, 'changes': 8, 'status': 'modified'}}	{'aeba4a06f28fad11b1e61d150bd3cde3008b80c8'}	{'c'}	{'C/C++'}
CVE-2012-5517	https://github.com/torvalds/linux	08dff7b7d629807dbb1f398c68dd9cd58dd657a1	BIGVUL		DoS	4.0	https://github.com/torvalds/linux/commit/08dff7b7d629807dbb1f398c68dd9cd58dd657a1	The online_pages function in mm/memory_hotplug.c in the Linux kernel before 3.6 allows local users to cause a denial of service (NULL pointer dereference and system crash) or possibly have unspecified other impact in opportunistic circumstances by using memory that was hot-added by an administrator.		yes	mm/hotplug: correctly add new zone to all other nodes' zone lists When online_pages() is called to add new memory to an empty zone, it rebuilds all zone lists by calling build_all_zonelists(). But there's a bug which prevents the new zone to be added to other nodes' zone lists. online_pages() { build_all_zonelists() ..... node_set_state(zone_to_nid(zone), N_HIGH_MEMORY) } Here the node of the zon…	Jiang Liu	07/31/2012, 23:43:30	{}	{'mm/memory_hotplug.c': {'additions': 8, 'deletions': 7, 'changes': 15, 'status': 'modified'}}	{'9adb62a5df9c0fbef7b4665919329f73a34651ed'}	{'c'}	{'C/C++'}
CVE-2012-4565	https://github.com/torvalds/linux	8f363b77ee4fbf7c3bbcf5ec2c5ca482d396d664	BIGVUL	CWE-189	DoS	4.7	https://github.com/torvalds/linux/commit/8f363b77ee4fbf7c3bbcf5ec2c5ca482d396d664	The tcp_illinois_info function in net/ipv4/tcp_illinois.c in the Linux kernel before 3.4.19, when the net.ipv4.tcp_congestion_control illinois setting is enabled, allows local users to cause a denial of service (divide-by-zero error and OOPS) by reading TCP stats.		yes	net: fix divide by zero in tcp algorithm illinois Reading TCP stats when using TCP Illinois congestion control algorithm can cause a divide by zero kernel oops. The division by zero occur in tcp_illinois_info() at: do_div(t, ca->cnt_rtt); where ca->cnt_rtt can become zero (when rtt_reset is called) Steps to Reproduce: 1. Register tcp_illinois: # sysctl -w net.ipv4.tcp_congestion_control=illinois …	Jesper Dangaard Brouer	10/31/2012, 02:45:32	{}	{'net/ipv4/tcp_illinois.c': {'additions': 5, 'deletions': 3, 'changes': 8, 'status': 'modified'}}	{'d3e9a1dc7c34c3c5a253091289a54883bf27f6ba'}	{'c'}	{'C/C++'}
CVE-2012-4508	https://github.com/torvalds/linux	dee1f973ca341c266229faa5a1a5bb268bed3531	BIGVUL	CWE-362	+Info	1.9	https://github.com/torvalds/linux/commit/dee1f973ca341c266229faa5a1a5bb268bed3531	Race condition in fs/ext4/extents.c in the Linux kernel before 3.4.16 allows local users to obtain sensitive information from a deleted file by reading an extent that was not properly marked as uninitialized.		yes	ext4: race-condition protection for ext4_convert_unwritten_extents_endio We assumed that at the time we call ext4_convert_unwritten_extents_endio() extent in question is fully inside [map.m_lblk, map->m_len] because it was already split during submission. But this may not be true due to a race between writeback vs fallocate. If extent in question is larger than requested we will split it again. S…	Dmitry Monakhov	10/10/2012, 05:04:58	{}	{'fs/ext4/extents.c': {'additions': 46, 'deletions': 11, 'changes': 57, 'status': 'modified'}}	{'60d4616f3dc63371b3dc367e5e88fd4b4f037f65'}	{'c'}	{'C/C++'}
CVE-2012-4467	https://github.com/torvalds/linux	ed6fe9d614fc1bca95eb8c0ccd0e92db00ef9d5d	BIGVUL	CWE-399	DoS +Info	6.6	https://github.com/torvalds/linux/commit/ed6fe9d614fc1bca95eb8c0ccd0e92db00ef9d5d	The (1) do_siocgstamp and (2) do_siocgstampns functions in net/socket.c in the Linux kernel before 3.5.4 use an incorrect argument order, which allows local users to obtain sensitive information from kernel memory or cause a denial of service (system crash) via a crafted ioctl call.		yes	Fix order of arguments to compat_put_time[spec|val] Commit 644595f89620 ("compat: Handle COMPAT_USE_64BIT_TIME in net/socket.c") introduced a bug where the helper functions to take either a 64-bit or compat time[spec|val] got the arguments in the wrong order, passing the kernel stack pointer off as a user pointer (and vice versa). Because of the user address range check, that in turn then causes …	Mikulas Patocka	09/01/2012, 16:34:07	{}	{'net/socket.c': {'additions': 2, 'deletions': 2, 'changes': 4, 'status': 'modified'}}	{'5b716ac728bcc01b1f2a7ed6e437196602237c27'}	{'c'}	{'C/C++'}
CVE-2012-4444	https://github.com/torvalds/linux	70789d7052239992824628db8133de08dc78e593	BIGVUL		Bypass	5.0	https://github.com/torvalds/linux/commit/70789d7052239992824628db8133de08dc78e593	The ip6_frag_queue function in net/ipv6/reassembly.c in the Linux kernel before 2.6.36 allows remote attackers to bypass intended network restrictions via overlapping IPv6 fragments.		yes	ipv6: discard overlapping fragment RFC5722 prohibits reassembling fragments when some data overlaps. Bug spotted by Zhang Zuotao <zuotao.zhang@6wind.com>. Signed-off-by: Nicolas Dichtel <nicolas.dichtel@6wind.com> Signed-off-by: David S. Miller <davem@davemloft.net>	Nicolas Dichtel	09/03/2010, 05:13:05	{}	{'net/ipv6/reassembly.c': {'additions': 15, 'deletions': 56, 'changes': 71, 'status': 'modified'}}	{'deabc772f39405054a438d711f408d2d94d26d96'}	{'c'}	{'C/C++'}
CVE-2012-3552	https://github.com/torvalds/linux	f6d8bd051c391c1c0458a30b2a7abcd939329259	BIGVUL	CWE-362	DoS	5.4	https://github.com/torvalds/linux/commit/f6d8bd051c391c1c0458a30b2a7abcd939329259	Race condition in the IP implementation in the Linux kernel before 3.0 might allow remote attackers to cause a denial of service (slab corruption and system crash) by sending packets to an application that sets socket options during the handling of network traffic.		yes	inet: add RCU protection to inet->opt We lack proper synchronization to manipulate inet->opt ip_options Problem is ip_make_skb() calls ip_setup_cork() and ip_setup_cork() possibly makes a copy of ipc->opt (struct ip_options), without any protection against another thread manipulating inet->opt. Another thread can change inet->opt pointer and free old one under us. Use RCU to protect inet->opt (ch…	Eric Dumazet	04/21/2011, 09:45:37	{}	{'include/net/inet_sock.h': {'additions': 11, 'deletions': 3, 'changes': 14, 'status': 'modified'}, 'include/net/ip.h': {'additions': 6, 'deletions': 5, 'changes': 11, 'status': 'modified'}, 'net/dccp/ipv4.c': {'additions': 10, 'deletions': 6, 'changes': 16, 'status': 'modified'}, 'net/dccp/ipv6.c': {'additions': 1, 'deletions': 1, 'changes': 2, 'status': 'modified'}, 'net/ipv4/af_inet.c': {'addi…	{'0a14842f5a3c0e88a1e59fac5c3025db39721f74'}	{'c', 'h'}	{'C/C++'}
CVE-2012-3525	https://github.com/Jabberd2/jabberd2	aabcffae560d5fd00cd1d2ffce5d760353cf0a4d	BIGVUL	CWE-20		5.8	https://github.com/Jabberd2/jabberd2/commit/aabcffae560d5fd00cd1d2ffce5d760353cf0a4d	s2s/out.c in jabberd2 2.2.16 and earlier does not verify that a request was made for an XMPP Server Dialback response, which allows remote XMPP servers to spoof domains via a (1) Verify Response or (2) Authorization Response.		yes	Fixed possibility of Unsolicited Dialback Attacks	Tomasz Sterna	08/06/2012, 18:41:23	{}	{'s2s/out.c': {'additions': 2, 'deletions': 2, 'changes': 4, 'status': 'modified'}}	{'0b1d913899381d3e2cdccbbc7a787561a50389b5'}	{'c'}	{'C/C++'}
CVE-2012-3520	https://github.com/torvalds/linux	e0e3cea46d31d23dc40df0a49a7a2c04fe8edfea	BIGVUL	CWE-287		1.9	https://github.com/torvalds/linux/commit/e0e3cea46d31d23dc40df0a49a7a2c04fe8edfea	The Netlink implementation in the Linux kernel before 3.2.30 does not properly handle messages that lack SCM_CREDENTIALS data, which might allow local users to spoof Netlink communication via a crafted message, as demonstrated by a message to (1) Avahi or (2) NetworkManager.		yes	af_netlink: force credentials passing [CVE-2012-3520] Pablo Neira Ayuso discovered that avahi and potentially NetworkManager accept spoofed Netlink messages because of a kernel bug. The kernel passes all-zero SCM_CREDENTIALS ancillary data to the receiver if the sender did not provide such data, instead of not including any such data at all or including the correct data from the peer (as it is th…	Eric Dumazet	08/21/2012, 06:21:17	{}	{'include/net/scm.h': {'additions': 3, 'deletions': 1, 'changes': 4, 'status': 'modified'}, 'net/netlink/af_netlink.c': {'additions': 1, 'deletions': 1, 'changes': 2, 'status': 'modified'}, 'net/unix/af_unix.c': {'additions': 2, 'deletions': 2, 'changes': 4, 'status': 'modified'}}	{'a9915a1b52df52ad87f3b33422da95cf25372f09'}	{'c', 'h'}	{'C/C++'}
CVE-2012-3511	https://github.com/torvalds/linux	9ab4233dd08036fe34a89c7dc6f47a8bf2eb29eb	BIGVUL	CWE-362	DoS	6.2	https://github.com/torvalds/linux/commit/9ab4233dd08036fe34a89c7dc6f47a8bf2eb29eb	Multiple race conditions in the madvise_remove function in mm/madvise.c in the Linux kernel before 3.4.5 allow local users to cause a denial of service (use-after-free and system crash) via vectors involving a (1) munmap or (2) close system call.		yes	mm: Hold a file reference in madvise_remove Otherwise the code races with munmap (causing a use-after-free of the vma) or with close (causing a use-after-free of the struct file). The bug was introduced by commit 90ed52ebe481 ("[PATCH] holepunch: fix mmap_sem i_mutex deadlock") Cc: Hugh Dickins <hugh@veritas.com> Cc: Miklos Szeredi <mszeredi@suse.cz> Cc: Badari Pulavarty <pbadari@us.ibm.com> Cc: …	Andy Lutomirski	07/05/2012, 23:00:11	{}	{'mm/madvise.c': {'additions': 14, 'deletions': 4, 'changes': 18, 'status': 'modified'}}	{'1b7fa4c27111757789b21bb78543317dad4cfd08'}	{'c'}	{'C/C++'}
CVE-2012-3510	https://github.com/torvalds/linux	f0ec1aaf54caddd21c259aea8b2ecfbde4ee4fb9	BIGVUL	CWE-399	DoS +Info	5.6	https://github.com/torvalds/linux/commit/f0ec1aaf54caddd21c259aea8b2ecfbde4ee4fb9	Use-after-free vulnerability in the xacct_add_tsk function in kernel/tsacct.c in the Linux kernel before 2.6.19 allows local users to obtain potentially sensitive information from kernel memory or cause a denial of service (system crash) via a taskstats TASKSTATS_CMD_ATTR_PID command.		yes	[PATCH] xacct_add_tsk: fix pure theoretical ->mm use-after-free Paranoid fix. The task can free its ->mm after the 'if (p->mm)' check. Signed-off-by: Oleg Nesterov <oleg@tv-sign.ru> Cc: Shailabh Nagar <nagar@watson.ibm.com> Cc: Balbir Singh <balbir@in.ibm.com> Cc: Jay Lan <jlan@sgi.com> Signed-off-by: Andrew Morton <akpm@osdl.org> Signed-off-by: Linus Torvalds <torvalds@osdl.org>	Oleg Nesterov	10/30/2006, 06:46:43	{}	{'kernel/tsacct.c': {'additions': 7, 'deletions': 3, 'changes': 10, 'status': 'modified'}}	{'d45e44d4be60ef508579001792f33753b5cb6d36'}	{'c'}	{'C/C++'}
CVE-2012-3430	https://github.com/torvalds/linux	06b6a1cf6e776426766298d055bb3991957d90a7	BIGVUL	CWE-200	+Info	2.1	https://github.com/torvalds/linux/commit/06b6a1cf6e776426766298d055bb3991957d90a7	The rds_recvmsg function in net/rds/recv.c in the Linux kernel before 3.0.44 does not initialize a certain structure member, which allows local users to obtain potentially sensitive information from kernel stack memory via a (1) recvfrom or (2) recvmsg system call on an RDS socket.		yes	rds: set correct msg_namelen Jay Fenlason (fenlason@redhat.com) found a bug, that recvfrom() on an RDS socket can return the contents of random kernel memory to userspace if it was called with a address length larger than sizeof(struct sockaddr_in). rds_recvmsg() also fails to set the addr_len paramater properly before returning, but that's just a bug. There are also a number of cases wher recvfr…	Weiping Pan	07/23/2012, 02:37:48	{}	{'net/rds/recv.c': {'additions': 3, 'deletions': 0, 'changes': 3, 'status': 'modified'}}	{'5b3e7e6cb5771bedda51cdb6f715d1da8cd9e644'}	{'c'}	{'C/C++'}
CVE-2012-3412	https://github.com/torvalds/linux	68cb695ccecf949d48949e72f8ce591fdaaa325c	BIGVUL	CWE-189	DoS	7.8	https://github.com/torvalds/linux/commit/68cb695ccecf949d48949e72f8ce591fdaaa325c	The sfc (aka Solarflare Solarstorm) driver in the Linux kernel before 3.2.30 allows remote attackers to cause a denial of service (DMA descriptor consumption and network-controller outage) via crafted TCP packets that trigger a small MSS value.		yes	sfc: Fix maximum number of TSO segments and minimum TX queue size [ Upstream commit 7e6d06f0de3f74ca929441add094518ae332257c ] Currently an skb requiring TSO may not fit within a minimum-size TX queue. The TX queue selected for the skb may stall and trigger the TX watchdog repeatedly (since the problem skb will be retried after the TX reset). This issue is designated as CVE-2012-3412. Set the max…	Ben Hutchings	07/30/2012, 15:57:44	{}	{'drivers/net/ethernet/sfc/efx.c': {'additions': 6, 'deletions': 0, 'changes': 6, 'status': 'modified'}, 'drivers/net/ethernet/sfc/efx.h': {'additions': 10, 'deletions': 4, 'changes': 14, 'status': 'modified'}, 'drivers/net/ethernet/sfc/ethtool.c': {'additions': 11, 'deletions': 5, 'changes': 16, 'status': 'modified'}, 'drivers/net/ethernet/sfc/nic.h': {'additions': 3, 'deletions': 0, 'changes': …	{'99ea81edff2135603588fe12bd95cca2dd76a5cb'}	{'c', 'h'}	{'C/C++'}
CVE-2012-3400	https://github.com/torvalds/linux	adee11b2085bee90bd8f4f52123ffb07882d6256	BIGVUL	CWE-119	DoS Overflow	7.6	https://github.com/torvalds/linux/commit/adee11b2085bee90bd8f4f52123ffb07882d6256	Heap-based buffer overflow in the udf_load_logicalvol function in fs/udf/super.c in the Linux kernel before 3.4.5 allows remote attackers to cause a denial of service (system crash) or possibly have unspecified other impact via a crafted UDF filesystem.		yes	udf: Avoid run away loop when partition table length is corrupted Check provided length of partition table so that (possibly maliciously) corrupted partition table cannot cause accessing data beyond current buffer. Signed-off-by: Jan Kara <jack@suse.cz>	Jan Kara	06/27/2012, 18:20:22	{}	{'fs/udf/super.c': {'additions': 9, 'deletions': 1, 'changes': 10, 'status': 'modified'}}	{'cb14d340ef1737c24125dd663eff77734a482d47'}	{'c'}	{'C/C++'}
CVE-2012-3375	https://github.com/torvalds/linux	13d518074a952d33d47c428419693f63389547e9	BIGVUL		DoS	4.9	https://github.com/torvalds/linux/commit/13d518074a952d33d47c428419693f63389547e9	The epoll_ctl system call in fs/eventpoll.c in the Linux kernel before 3.2.24 does not properly handle ELOOP errors in EPOLL_CTL_ADD operations, which allows local users to cause a denial of service (file-descriptor consumption and system crash) via a crafted application that attempts to create a circular epoll dependency. NOTE: this vulnerability exists because of an incorrect fix for CVE-2011-1…		yes	epoll: clear the tfile_check_list on -ELOOP An epoll_ctl(,EPOLL_CTL_ADD,,) operation can return '-ELOOP' to prevent circular epoll dependencies from being created. However, in that case we do not properly clear the 'tfile_check_list'. Thus, add a call to clear_tfile_check_list() for the -ELOOP case. Signed-off-by: Jason Baron <jbaron@redhat.com> Reported-by: Yurij M. Plotnikov <Yurij.Plotnikov@ok…	Jason Baron	04/25/2012, 23:01:47	{}	{'fs/eventpoll.c': {'additions': 3, 'deletions': 1, 'changes': 4, 'status': 'modified'}}	{'b1c12cbcd0a02527c180a862e8971e249d3b347d'}	{'c'}	{'C/C++'}
CVE-2012-2745	https://github.com/torvalds/linux	79549c6dfda0603dba9a70a53467ce62d9335c33	BIGVUL	CWE-119	DoS Overflow	4.7	https://github.com/torvalds/linux/commit/79549c6dfda0603dba9a70a53467ce62d9335c33	The copy_creds function in kernel/cred.c in the Linux kernel before 3.3.2 provides an invalid replacement session keyring to a child process, which allows local users to cause a denial of service (panic) via a crafted application that uses the fork system call.		yes	cred: copy_process() should clear child->replacement_session_keyring keyctl_session_to_parent(task) sets ->replacement_session_keyring, it should be processed and cleared by key_replace_session_keyring(). However, this task can fork before it notices TIF_NOTIFY_RESUME and the new child gets the bogus ->replacement_session_keyring copied by dup_task_struct(). This is obviously wrong and, if nothin…	Oleg Nesterov	04/09/2012, 19:03:50	{}	{'kernel/cred.c': {'additions': 2, 'deletions': 0, 'changes': 2, 'status': 'modified'}}	{'923e9a1399b620d063cd88537c64561bc3d5f905'}	{'c'}	{'C/C++'}
CVE-2012-2744	https://github.com/torvalds/linux	9e2dcf72023d1447f09c47d77c99b0c49659e5ce	BIGVUL		DoS	7.8	https://github.com/torvalds/linux/commit/9e2dcf72023d1447f09c47d77c99b0c49659e5ce	net/ipv6/netfilter/nf_conntrack_reasm.c in the Linux kernel before 2.6.34, when the nf_conntrack_ipv6 module is enabled, allows remote attackers to cause a denial of service (NULL pointer dereference and system crash) via certain types of fragmented IPv6 packets.		yes	netfilter: nf_conntrack_reasm: properly handle packets fragmented into a single fragment When an ICMPV6_PKT_TOOBIG message is received with a MTU below 1280, all further packets include a fragment header. Unlike regular defragmentation, conntrack also needs to "reassemble" those fragments in order to obtain a packet without the fragment header for connection tracking. Currently nf_conntrack_reasm…	Patrick McHardy	02/19/2010, 17:18:37	{}	{'net/ipv6/netfilter/nf_conntrack_reasm.c': {'additions': 1, 'deletions': 7, 'changes': 8, 'status': 'modified'}}	{'64507fdbc29c3a622180378210ecea8659b14e40'}	{'c'}	{'C/C++'}
CVE-2012-2675	https://github.com/ned14/nedmalloc	1a759756639ab7543b650a10c2d77a0ffc7a2000	BIGVUL	CWE-189	Overflow	4.3	https://github.com/ned14/nedmalloc/commit/1a759756639ab7543b650a10c2d77a0ffc7a2000	Multiple integer overflows in the (1) CallMalloc (malloc) and (2) nedpcalloc (calloc) functions in nedmalloc (nedmalloc.c) before 1.10 beta2 make it easier for context-dependent attackers to perform memory-related attacks such as buffer overflows via a large size value, which causes less memory to be allocated than expected.		yes	Avoid overflowing allocation size in CallMalloc() The wraparound could happen if USE_MAGIC_HEADERS is enabled.	Xi Wang	04/14/2012, 20:48:07	{}	{'nedmalloc.c': {'additions': 5, 'deletions': 1, 'changes': 6, 'status': 'modified'}}	{'2965eca30c408c13473c4146a9d47d547d288db1'}	{'c'}	{'C/C++'}
CVE-2012-2673	https://github.com/ivmai/bdwgc	e10c1eb9908c2774c16b3148b30d2f3823d66a9a	BIGVUL	CWE-189	Overflow	5.0	https://github.com/ivmai/bdwgc/commit/e10c1eb9908c2774c16b3148b30d2f3823d66a9a	Multiple integer overflows in the (1) GC_generic_malloc and (2) calloc functions in malloc.c, and the (3) GC_generic_malloc_ignore_off_page function in mallocx.c in Boehm-Demers-Weiser GC (libgc) before 7.2 make it easier for context-dependent attackers to perform memory-related attacks such as buffer overflows via a large size value, which causes less memory to be allocated than expected.		yes	Fix calloc() overflow * malloc.c (calloc): Check multiplication overflow in calloc(), assuming REDIRECT_MALLOC.	Xi Wang	03/14/2012, 20:46:49	{}	{'malloc.c': {'additions': 5, 'deletions': 0, 'changes': 5, 'status': 'modified'}}	{'a268866404003fcdd1183a9f0fc022218aa6d022'}	{'c'}	{'C/C++'}
CVE-2012-2669	https://github.com/torvalds/linux	bcc2c9c3fff859e0eb019fe6fec26f9b8eba795c	BIGVUL	CWE-20		2.1	https://github.com/torvalds/linux/commit/bcc2c9c3fff859e0eb019fe6fec26f9b8eba795c	The main function in tools/hv/hv_kvp_daemon.c in hypervkvpd, as distributed in the Linux kernel before 3.4.5, does not validate the origin of Netlink messages, which allows local users to spoof Netlink communication via a crafted connector message.		yes	Tools: hv: verify origin of netlink connector message The SuSE security team suggested to use recvfrom instead of recv to be certain that the connector message is originated from kernel. CVE-2012-2669 Signed-off-by: Olaf Hering <olaf@aepfle.de> Signed-off-by: Marcus Meissner <meissner@suse.de> Signed-off-by: Sebastian Krahmer <krahmer@suse.de> Signed-off-by: K. Y. Srinivasan <kys@microsoft.com> C…	Olaf Hering	05/31/2012, 14:40:06	{}	{'tools/hv/hv_kvp_daemon.c': {'additions': 7, 'deletions': 3, 'changes': 10, 'status': 'modified'}}	{'cfaf025112d3856637ff34a767ef785ef5cf2ca9'}	{'c'}	{'C/C++'}
CVE-2012-2390	https://github.com/torvalds/linux	c50ac050811d6485616a193eb0f37bfbd191cc89	BIGVUL	CWE-399	DoS	4.9	https://github.com/torvalds/linux/commit/c50ac050811d6485616a193eb0f37bfbd191cc89	Memory leak in mm/hugetlb.c in the Linux kernel before 3.4.2 allows local users to cause a denial of service (memory consumption or system crash) via invalid MAP_HUGETLB mmap operations.		yes	hugetlb: fix resv_map leak in error path When called for anonymous (non-shared) mappings, hugetlb_reserve_pages() does a resv_map_alloc(). It depends on code in hugetlbfs's vm_ops->close() to release that allocation. However, in the mmap() failure path, we do a plain unmap_region() without the remove_vma() which actually calls vm_ops->close(). This is a decent fix. This leak could get reintroduce…	Dave Hansen	05/29/2012, 22:06:46	{}	{'mm/hugetlb.c': {'additions': 22, 'deletions': 6, 'changes': 28, 'status': 'modified'}}	{'5c2b8a162b5f8616f709bf20d5ec88f709485522'}	{'c'}	{'C/C++'}
CVE-2012-2385	https://github.com/keithw/mosh	9791768705528e911bfca6c4d8aa88139035060e	BIGVUL	CWE-399	DoS	4.0	https://github.com/keithw/mosh/commit/9791768705528e911bfca6c4d8aa88139035060e	The terminal dispatcher in mosh before 1.2.1 allows remote authenticated users to cause a denial of service (long loop and CPU consumption) via an escape sequence with a large repeat count value.		yes	Cap escape sequence parameters to prevent long loops. Fixes #271 github issue.	Keith Winstein	05/16/2012, 03:46:09	{}	{'src/terminal/terminaldispatcher.cc': {'additions': 5, 'deletions': 0, 'changes': 5, 'status': 'modified'}, 'src/terminal/terminaldispatcher.h': {'additions': 3, 'deletions': 0, 'changes': 3, 'status': 'modified'}}	{'dee09fb8fcaab9abcecb748be5b31088b9c2b987'}	{'h', 'cc'}	{'C/C++'}
CVE-2012-2384	https://github.com/torvalds/linux	44afb3a04391a74309d16180d1e4f8386fdfa745	BIGVUL	CWE-189	DoS Overflow	4.9	https://github.com/torvalds/linux/commit/44afb3a04391a74309d16180d1e4f8386fdfa745	Integer overflow in the i915_gem_do_execbuffer function in drivers/gpu/drm/i915/i915_gem_execbuffer.c in the Direct Rendering Manager (DRM) subsystem in the Linux kernel before 3.3.5 on 32-bit platforms allows local users to cause a denial of service (out-of-bounds write) or possibly have unspecified other impact via a crafted ioctl call.		yes	drm/i915: fix integer overflow in i915_gem_do_execbuffer() On 32-bit systems, a large args->num_cliprects from userspace via ioctl may overflow the allocation size, leading to out-of-bounds access. This vulnerability was introduced in commit 432e58ed ("drm/i915: Avoid allocation for execbuffer object list"). Signed-off-by: Xi Wang <xi.wang@gmail.com> Reviewed-by: Chris Wilson <chris@chris-wilson.…	Xi Wang	04/23/2012, 08:06:42	{}	{'drivers/gpu/drm/i915/i915_gem_execbuffer.c': {'additions': 5, 'deletions': 0, 'changes': 5, 'status': 'modified'}}	{'ed8cd3b2cd61004cab85380c52b1817aca1ca49b'}	{'c'}	{'C/C++'}
CVE-2012-2383	https://github.com/torvalds/linux	ed8cd3b2cd61004cab85380c52b1817aca1ca49b	BIGVUL	CWE-189	DoS Overflow	4.9	https://github.com/torvalds/linux/commit/ed8cd3b2cd61004cab85380c52b1817aca1ca49b	Integer overflow in the i915_gem_execbuffer2 function in drivers/gpu/drm/i915/i915_gem_execbuffer.c in the Direct Rendering Manager (DRM) subsystem in the Linux kernel before 3.3.5 on 32-bit platforms allows local users to cause a denial of service (out-of-bounds write) or possibly have unspecified other impact via a crafted ioctl call.		yes	drm/i915: fix integer overflow in i915_gem_execbuffer2() On 32-bit systems, a large args->buffer_count from userspace via ioctl may overflow the allocation size, leading to out-of-bounds access. This vulnerability was introduced in commit 8408c282 ("drm/i915: First try a normal large kmalloc for the temporary exec buffers"). Signed-off-by: Xi Wang <xi.wang@gmail.com> Reviewed-by: Chris Wilson <ch…	Xi Wang	04/23/2012, 08:06:41	{}	{'drivers/gpu/drm/i915/i915_gem_execbuffer.c': {'additions': 2, 'deletions': 1, 'changes': 3, 'status': 'modified'}}	{'e95c8438ea1c56c254f0607c8fb6bca7f463c744'}	{'c'}	{'C/C++'}
CVE-2012-2375	https://github.com/torvalds/linux	20e0fa98b751facf9a1101edaefbc19c82616a68	BIGVUL	CWE-189	DoS	4.6	https://github.com/torvalds/linux/commit/20e0fa98b751facf9a1101edaefbc19c82616a68	The __nfs4_get_acl_uncached function in fs/nfs/nfs4proc.c in the NFSv4 implementation in the Linux kernel before 3.3.2 uses an incorrect length variable during a copy operation, which allows remote NFS servers to cause a denial of service (OOPS) by sending an excessive number of bitmap words in an FATTR4_ACL reply. NOTE: this vulnerability exists because of an incomplete fix for CVE-2011-4131.		yes	Fix length of buffer copied in __nfs4_get_acl_uncached _copy_from_pages() used to copy data from the temporary buffer to the user passed buffer is passed the wrong size parameter when copying data. res.acl_len contains both the bitmap and acl lenghts while acl_len contains the acl length after adjusting for the bitmap size. Signed-off-by: Sachin Prabhu <sprabhu@redhat.com> Signed-off-by: Trond My…	Sachin Prabhu	03/22/2012, 16:46:28	{}	{'fs/nfs/nfs4proc.c': {'additions': 1, 'deletions': 1, 'changes': 2, 'status': 'modified'}}	{'250f6715a4112d6686670c5a62ceb9305da94616'}	{'c'}	{'C/C++'}
CVE-2012-2373	https://github.com/torvalds/linux	26c191788f18129af0eb32a358cdaea0c7479626	BIGVUL	CWE-362	DoS	4.0	https://github.com/torvalds/linux/commit/26c191788f18129af0eb32a358cdaea0c7479626	The Linux kernel before 3.4.5 on the x86 platform, when Physical Address Extension (PAE) is enabled, does not properly use the Page Middle Directory (PMD), which allows local users to cause a denial of service (panic) via a crafted application that triggers a race condition.		yes	mm: pmd_read_atomic: fix 32bit PAE pmd walk vs pmd_populate SMP race condition When holding the mmap_sem for reading, pmd_offset_map_lock should only run on a pmd_t that has been read atomically from the pmdp pointer, otherwise we may read only half of it leading to this crash. PID: 11679 TASK: f06e8000 CPU: 3 COMMAND: "do_race_2_panic" #0 [f06a9dd8] crash_kexec at c049b5ec #1 [f06a9e2c] oops_end…	Andrea Arcangeli	05/29/2012, 22:06:49	{}	{'arch/x86/include/asm/pgtable-3level.h': {'additions': 50, 'deletions': 0, 'changes': 50, 'status': 'modified'}, 'include/asm-generic/pgtable.h': {'additions': 20, 'deletions': 2, 'changes': 22, 'status': 'modified'}}	{'a7f638f999ff42310e9582273b1fe25ea6e469ba'}	{'h'}	{'C/C++'}
CVE-2012-2319	https://github.com/torvalds/linux	6f24f892871acc47b40dd594c63606a17c714f77	BIGVUL	CWE-264	Overflow +Priv	7.2	https://github.com/torvalds/linux/commit/6f24f892871acc47b40dd594c63606a17c714f77	Multiple buffer overflows in the hfsplus filesystem implementation in the Linux kernel before 3.3.5 allow local users to gain privileges via a crafted HFS plus filesystem, a related issue to CVE-2009-4020.		yes	hfsplus: Fix potential buffer overflows Commit ec81aecb2966 ("hfs: fix a potential buffer overflow") fixed a few potential buffer overflows in the hfs filesystem. But as Timo Warns pointed out, these changes also need to be made on the hfsplus filesystem as well. Reported-by: Timo Warns <warns@pre-sense.de> Acked-by: WANG Cong <amwang@redhat.com> Cc: Alexey Khoroshilov <khoroshilov@ispras.ru> Cc:…	Greg Kroah-Hartman	05/04/2012, 19:09:39	{}	{'fs/hfsplus/catalog.c': {'additions': 4, 'deletions': 0, 'changes': 4, 'status': 'modified'}, 'fs/hfsplus/dir.c': {'additions': 11, 'deletions': 0, 'changes': 11, 'status': 'modified'}}	{'f756beba940ca21755396851521463d494893566'}	{'c'}	{'C/C++'}
CVE-2012-2313	https://github.com/torvalds/linux	1bb57e940e1958e40d51f2078f50c3a96a9b2d75	BIGVUL	CWE-264		1.2	https://github.com/torvalds/linux/commit/1bb57e940e1958e40d51f2078f50c3a96a9b2d75	The rio_ioctl function in drivers/net/ethernet/dlink/dl2k.c in the Linux kernel before 3.3.7 does not restrict access to the SIOCSMIIREG command, which allows local users to write data to an Ethernet adapter via an ioctl call.		yes	dl2k: Clean up rio_ioctl The dl2k driver's rio_ioctl call has a few issues: - No permissions checking - Implements SIOCGMIIREG and SIOCGMIIREG using the SIOCDEVPRIVATE numbers - Has a few ioctls that may have been used for debugging at one point but have no place in the kernel proper. This patch removes all but the MII ioctls, renumbers them to use the standard ones, and adds the proper permissio…	Jeff Mahoney	04/25/2012, 14:32:09	{}	{'drivers/net/ethernet/dlink/dl2k.c': {'additions': 9, 'deletions': 43, 'changes': 52, 'status': 'modified'}, 'drivers/net/ethernet/dlink/dl2k.h': {'additions': 0, 'deletions': 7, 'changes': 7, 'status': 'modified'}}	{'768f7c7c121e80f458a9d013b2e8b169e5dfb1e5'}	{'c', 'h'}	{'C/C++'}
CVE-2012-2136	https://github.com/torvalds/linux	cc9b17ad29ecaa20bfe426a8d4dbfb94b13ff1cc	BIGVUL	CWE-20	DoS Overflow +Priv	7.2	https://github.com/torvalds/linux/commit/cc9b17ad29ecaa20bfe426a8d4dbfb94b13ff1cc	The sock_alloc_send_pskb function in net/core/sock.c in the Linux kernel before 3.4.5 does not properly validate a certain length value, which allows local users to cause a denial of service (heap-based buffer overflow and system crash) or possibly gain privileges by leveraging access to a TUN/TAP device.		yes	net: sock: validate data_len before allocating skb in sock_alloc_send_pskb() We need to validate the number of pages consumed by data_len, otherwise frags array could be overflowed by userspace. So this patch validate data_len and return -EMSGSIZE when data_len may occupies more frags than MAX_SKB_FRAGS. Signed-off-by: Jason Wang <jasowang@redhat.com> Signed-off-by: David S. Miller <davem@davemlo…	Jason Wang	05/30/2012, 21:18:10	{}	{'net/core/sock.c': {'additions': 5, 'deletions': 2, 'changes': 7, 'status': 'modified'}}	{'914bec1011a25f65cdc94988a6f974bfb9a3c10d'}	{'c'}	{'C/C++'}
CVE-2012-2133	https://github.com/torvalds/linux	90481622d75715bfcb68501280a917dbfe516029	BIGVUL	CWE-399	DoS +Priv	4.0	https://github.com/torvalds/linux/commit/90481622d75715bfcb68501280a917dbfe516029	Use-after-free vulnerability in the Linux kernel before 3.3.6, when huge pages are enabled, allows local users to cause a denial of service (system crash) or possibly gain privileges by interacting with a hugetlbfs filesystem, as demonstrated by a umount operation that triggers improper handling of quota data.		yes	hugepages: fix use after free bug in "quota" handling hugetlbfs_{get,put}_quota() are badly named. They don't interact with the general quota handling code, and they don't much resemble its behaviour. Rather than being about maintaining limits on on-disk block usage by particular users, they are instead about maintaining limits on in-memory page usage (including anonymous MAP_PRIVATE copied-on-wr…	David Gibson	03/21/2012, 23:34:12	{}	{'fs/hugetlbfs/inode.c': {'additions': 21, 'deletions': 33, 'changes': 54, 'status': 'modified'}, 'include/linux/hugetlb.h': {'additions': 10, 'deletions': 4, 'changes': 14, 'status': 'modified'}, 'mm/hugetlb.c': {'additions': 108, 'deletions': 27, 'changes': 135, 'status': 'modified'}}	{'a1d776ee3147cec2a54a645e92eb2e3e2f65a137'}	{'c', 'h'}	{'C/C++'}
CVE-2012-2127	https://github.com/torvalds/linux	905ad269c55fc62bee3da29f7b1d1efeba8aa1e1	BIGVUL	CWE-119	DoS Overflow	5.0	https://github.com/torvalds/linux/commit/905ad269c55fc62bee3da29f7b1d1efeba8aa1e1	fs/proc/root.c in the procfs implementation in the Linux kernel before 3.2 does not properly interact with CLONE_NEWPID clone system calls, which allows remote attackers to cause a denial of service (reference leak and memory consumption) by making many connections to a daemon that uses PID namespaces to isolate clients, as demonstrated by vsftpd.		yes	procfs: fix a vfsmount longterm reference leak kern_mount() doesn't pair with plain mntput()... Signed-off-by: Al Viro <viro@zeniv.linux.org.uk>	Al Viro	12/09/2011, 04:20:45	{}	{'fs/proc/root.c': {'additions': 3, 'deletions': 5, 'changes': 8, 'status': 'modified'}}	{'09d9673d53005fdf40de4c759425893904292236'}	{'c'}	{'C/C++'}
CVE-2012-2123	https://github.com/torvalds/linux	d52fc5dde171f030170a6cb78034d166b13c9445	BIGVUL	CWE-264	Bypass	7.2	https://github.com/torvalds/linux/commit/d52fc5dde171f030170a6cb78034d166b13c9445	The cap_bprm_set_creds function in security/commoncap.c in the Linux kernel before 3.3.3 does not properly handle the use of file system capabilities (aka fcaps) for implementing a privileged executable file, which allows local users to bypass intended personality restrictions via a crafted application, as demonstrated by an attack that uses a parent process to disable ASLR.		yes	fcaps: clear the same personality flags as suid when fcaps are used If a process increases permissions using fcaps all of the dangerous personality flags which are cleared for suid apps should also be cleared. Thus programs given priviledge with fcaps will continue to have address space randomization enabled even if the parent tried to disable it to make it easier to attack. Signed-off-by: Eric P…	Eric Paris	04/17/2012, 20:26:54	{}	{'security/commoncap.c': {'additions': 5, 'deletions': 0, 'changes': 5, 'status': 'modified'}}	{'09c79b60960bdd4b00916219402eabfa5e479c5a'}	{'c'}	{'C/C++'}
CVE-2012-2121	https://github.com/torvalds/linux	09ca8e1173bcb12e2a449698c9ae3b86a8a10195	BIGVUL	CWE-264	DoS	4.9	https://github.com/torvalds/linux/commit/09ca8e1173bcb12e2a449698c9ae3b86a8a10195	The KVM implementation in the Linux kernel before 3.3.4 does not properly manage the relationships between memory slots and the iommu, which allows guest OS users to cause a denial of service (memory leak and host OS crash) by leveraging administrative access to the guest OS to conduct hotunplug and hotplug operations on devices.		yes	KVM: unmap pages from the iommu when slots are removed commit 32f6daad4651a748a58a3ab6da0611862175722f upstream. We've been adding new mappings, but not destroying old mappings. This can lead to a page leak as pages are pinned using get_user_pages, but only unpinned with put_page if they still exist in the memslots list on vm shutdown. A memslot that is destroyed while an iommu domain is enabled …	Alex Williamson	04/11/2012, 15:51:49	{}	{'include/linux/kvm_host.h': {'additions': 6, 'deletions': 0, 'changes': 6, 'status': 'modified'}, 'virt/kvm/iommu.c': {'additions': 6, 'deletions': 1, 'changes': 7, 'status': 'modified'}, 'virt/kvm/kvm_main.c': {'additions': 3, 'deletions': 2, 'changes': 5, 'status': 'modified'}}	{'f16e3ad91afa96717232a393e07e86f76099af03'}	{'c', 'h'}	{'C/C++'}
CVE-2012-2100	https://github.com/torvalds/linux	d50f2ab6f050311dbf7b8f5501b25f0bf64a439b	BIGVUL	CWE-189	DoS	7.1	https://github.com/torvalds/linux/commit/d50f2ab6f050311dbf7b8f5501b25f0bf64a439b	The ext4_fill_flex_info function in fs/ext4/super.c in the Linux kernel before 3.2.2, on the x86 platform and unspecified other platforms, allows user-assisted remote attackers to trigger inconsistent filesystem-groups data and possibly cause a denial of service via a malformed ext4 filesystem containing a super block with a large FLEX_BG group size (aka s_log_groups_per_flex value). NOTE: this v…		yes	ext4: fix undefined behavior in ext4_fill_flex_info() Commit 503358ae01b70ce6909d19dd01287093f6b6271c ("ext4: avoid divide by zero when trying to mount a corrupted file system") fixes CVE-2009-4307 by performing a sanity check on s_log_groups_per_flex, since it can be set to a bogus value by an attacker. sbi->s_log_groups_per_flex = sbi->s_es->s_log_groups_per_flex; groups_per_flex = 1 << sbi->s_…	Xi Wang	01/10/2012, 16:51:10	{}	{'fs/ext4/super.c': {'additions': 3, 'deletions': 4, 'changes': 7, 'status': 'modified'}}	{'5f163cc759a9fa8844a4efcf1f579dc5b2ca2491'}	{'c'}	{'C/C++'}
CVE-2012-1910	https://github.com/bitcoin/bitcoin	8864019f6d88b13d3442843d9e6ebeb8dd938831	BIGVUL		DoS Exec Code	7.5	https://github.com/bitcoin/bitcoin/commit/8864019f6d88b13d3442843d9e6ebeb8dd938831	Bitcoin-Qt 0.5.0.x before 0.5.0.5; 0.5.1.x, 0.5.2.x, and 0.5.3.x before 0.5.3.1; and 0.6.x before 0.6.0rc4 on Windows does not use MinGW multithread-safe exception handling, which allows remote attackers to cause a denial of service (application crash) or possibly execute arbitrary code via crafted Bitcoin protocol messages.		yes	Fix Win32 RPC Crashes.	Matt Corallo	03/16/2012, 02:55:12	{'com_1': {'author': 'phelixnmc', 'date': '08/19/2013, 14:22:32', 'body': 'Is it possible this bug is still present in makefile.mingw?'}, 'com_2': {'author': 'TheBlueMatt', 'date': '08/19/2013, 14:41:52', 'body': "Doesn't appear to be (mingwthrd is linked)"}, 'com_3': {'author': 'phelixbtc', 'date': '08/19/2013, 14:50:02', 'body': 'I see it in https://github.com/bitcoin/bitcoin/blob/master/src/ma…	{'bitcoin-qt.pro': {'additions': 2, 'deletions': 2, 'changes': 4, 'status': 'modified'}, 'contrib/gitian-descriptors/qt-win32.yml': {'additions': 1, 'deletions': 0, 'changes': 1, 'status': 'modified'}}	{'98ff031eb8d35cbdcfb89308b35834f13f45d642'}	{'yml', 'pro'}
CVE-2012-1836	https://github.com/inspircd/inspircd	fe7dbd2c104c37f6f3af7d9f1646a3c332aea4a4	BIGVUL	CWE-119	Exec Code Overflow	7.5	https://github.com/inspircd/inspircd/commit/fe7dbd2c104c37f6f3af7d9f1646a3c332aea4a4	Heap-based buffer overflow in dns.cpp in InspIRCd 2.0.5 might allow remote attackers to execute arbitrary code via a crafted DNS query that uses compression.		yes	Merge pull request #1 from nenolod/insp20 DNS resolver hardening (insp20 branch)	Sir Pogsalot	03/21/2012, 14:01:08	{}	{'src/dns.cpp': {'additions': 38, 'deletions': 10, 'changes': 48, 'status': 'modified'}}	{'eac05f8d05ce2e3878ac4a51675b11e64831adac', 'eba7e6655a21c752912995aa04355f0df112f8e5'}	{'cpp'}	{'C/C++'}
CVE-2012-1601	https://github.com/torvalds/linux	9c895160d25a76c21b65bad141b08e8d4f99afef	BIGVUL	CWE-399	DoS	4.9	https://github.com/torvalds/linux/commit/9c895160d25a76c21b65bad141b08e8d4f99afef	The KVM implementation in the Linux kernel before 3.3.6 allows host OS users to cause a denial of service (NULL pointer dereference and host OS crash) by making a KVM_CREATE_IRQCHIP ioctl call after a virtual CPU already exists.		yes	KVM: Ensure all vcpus are consistent with in-kernel irqchip settings (cherry picked from commit 3e515705a1f46beb1c942bb8043c16f8ac7b1e9e) If some vcpus are created before KVM_CREATE_IRQCHIP, then irqchip_in_kernel() and vcpu->arch.apic will be inconsistent, leading to potential NULL pointer dereferences. Fix by: - ensuring that no vcpus are installed when KVM_CREATE_IRQCHIP is called - ensuring t…	Avi Kivity	05/09/2012, 13:10:42	{}	{'arch/ia64/kvm/kvm-ia64.c': {'additions': 5, 'deletions': 0, 'changes': 5, 'status': 'modified'}, 'arch/x86/kvm/x86.c': {'additions': 8, 'deletions': 0, 'changes': 8, 'status': 'modified'}, 'include/linux/kvm_host.h': {'additions': 7, 'deletions': 0, 'changes': 7, 'status': 'modified'}, 'virt/kvm/kvm_main.c': {'additions': 4, 'deletions': 0, 'changes': 4, 'status': 'modified'}}	{'c1cca0b1b79ba339d040793ad70fad254e1af220'}	{'c', 'h'}	{'C/C++'}
CVE-2012-1584	https://github.com/taglib/taglib	dcdf4fd954e3213c355746fa15b7480461972308	BIGVUL	CWE-189	DoS Overflow	4.3	https://github.com/taglib/taglib/commit/dcdf4fd954e3213c355746fa15b7480461972308	Integer overflow in the mid function in toolkit/tbytevector.cpp in TagLib 1.7 and earlier allows context-dependent attackers to cause a denial of service (application crash) via a crafted file header field in a media file, which triggers a large memory allocation.		yes	Avoid uint overflow in case the length + index is over UINT_MAX	Lukáš Lalinský	03/10/2012, 07:46:20	{}	{'taglib/toolkit/tbytevector.cpp': {'additions': 1, 'deletions': 1, 'changes': 2, 'status': 'modified'}}	{'ab8a0ee8937256311e649a88e8ddd7c7f870ad59'}	{'cpp'}	{'C/C++'}
CVE-2012-1583	https://github.com/torvalds/linux	d0772b70faaf8e9f2013b6c4273d94d5eac8047a	BIGVUL	CWE-399	DoS	5.0	https://github.com/torvalds/linux/commit/d0772b70faaf8e9f2013b6c4273d94d5eac8047a	Double free vulnerability in the xfrm6_tunnel_rcv function in net/ipv6/xfrm6_tunnel.c in the Linux kernel before 2.6.22, when the xfrm6_tunnel module is enabled, allows remote attackers to cause a denial of service (panic) via crafted IPv6 packets.		yes	[IPV6]: Fix slab corruption running ip6sic From: Eric Sesterhenn <snakebyte@gmx.de> Signed-off-by: Andrew Morton <akpm@linux-foundation.org> Signed-off-by: David S. Miller <davem@davemloft.net>	Eric Sesterhenn	04/29/2007, 04:26:23	{}	{'net/ipv6/xfrm6_tunnel.c': {'additions': 1, 'deletions': 1, 'changes': 2, 'status': 'modified'}}	{'65bb723c9502b7ba0a3aad13bdac8832e213ba74'}	{'c'}	{'C/C++'}
CVE-2012-1571	https://github.com/glensc/file	1aec04dbf8a24b8a6ba64c4f74efa0628e36db0b	BIGVUL	CWE-119	DoS Overflow	4.3	https://github.com/glensc/file/commit/1aec04dbf8a24b8a6ba64c4f74efa0628e36db0b	file before 5.11 and libmagic allow remote attackers to cause a denial of service (crash) via a crafted Composite Document File (CDF) file that triggers (1) an out-of-bounds read or (2) an invalid pointer dereference.		yes	Fix bounds checks again.	Christos Zoulas	02/20/2012, 22:35:29	{}	{'src/cdf.c': {'additions': 11, 'deletions': 10, 'changes': 21, 'status': 'modified'}}	{'67d15218f057440c187d7ff671d0c135a5bf4ece'}	{'c'}	{'C/C++'}
CVE-2012-1179	https://github.com/torvalds/linux	4a1d704194a441bf83c636004a479e01360ec850	BIGVUL	CWE-264	DoS	5.2	https://github.com/torvalds/linux/commit/4a1d704194a441bf83c636004a479e01360ec850	The Linux kernel before 3.3.1, when KVM is used, allows guest OS users to cause a denial of service (host OS crash) by leveraging administrative access to the guest OS, related to the pmd_none_or_clear_bad function and page faults for huge pages.		yes	mm: thp: fix pmd_bad() triggering in code paths holding mmap_sem read mode commit 1a5a9906d4e8d1976b701f889d8f35d54b928f25 upstream. In some cases it may happen that pmd_none_or_clear_bad() is called with the mmap_sem hold in read mode. In those cases the huge page faults can allocate hugepmds under pmd_none_or_clear_bad() and that can trigger a false positive from pmd_bad() that will not like to…	Andrea Arcangeli	03/21/2012, 23:33:42	{}	{'arch/x86/kernel/vm86_32.c': {'additions': 2, 'deletions': 0, 'changes': 2, 'status': 'modified'}, 'fs/proc/task_mmu.c': {'additions': 9, 'deletions': 0, 'changes': 9, 'status': 'modified'}, 'include/asm-generic/pgtable.h': {'additions': 61, 'deletions': 0, 'changes': 61, 'status': 'modified'}, 'mm/memcontrol.c': {'additions': 4, 'deletions': 0, 'changes': 4, 'status': 'modified'}, 'mm/memory.c'…	{'a998dc2fa76f496d2944f0602b920d1d10d7467d'}	{'c', 'h'}	{'C/C++'}
CVE-2012-1176	https://github.com/pediapress/pyfribidi	d2860c655357975e7b32d84e6b45e98f0dcecd7a	BIGVUL	CWE-119	DoS Overflow	5.0	https://github.com/pediapress/pyfribidi/commit/d2860c655357975e7b32d84e6b45e98f0dcecd7a	Buffer overflow in the fribidi_utf8_to_unicode function in PyFriBidi before 0.11.0 allows remote attackers to cause a denial of service (application crash) via a 4-byte utf-8 sequence.		yes	refactor pyfribidi.c module pyfribidi.c is now compiled as _pyfribidi. This module only handles unicode internally and doesn't use the fribidi_utf8_to_unicode function (which can't handle 4 byte utf-8 sequences). This fixes the buffer overflow in issue #2. The code is now also much simpler: pyfribidi.c is down from 280 to 130 lines of code. We now ship a pure python pyfribidi that handles the cas…	Ralf Schmitt	03/09/2012, 00:00:43	{}	{'MANIFEST.in': {'additions': 1, 'deletions': 1, 'changes': 2, 'status': 'modified'}, 'pyfribidi.c': {'additions': 90, 'deletions': 241, 'changes': 331, 'status': 'modified'}, 'pyfribidi.h': {'additions': 0, 'deletions': 66, 'changes': 66, 'status': 'removed'}, 'pyfribidi.py': {'additions': 34, 'deletions': 0, 'changes': 34, 'status': 'added'}, 'setup.py': {'additions': 2, 'deletions': 2, 'change…	{'c80f50cc1a60ee4490e92e1b0502cfda02633ed3'}	{'c', 'h', 'py', 'in'}	{'C/C++', 'Python'}
CVE-2012-1146	https://github.com/torvalds/linux	371528caec553785c37f73fa3926ea0de84f986f	BIGVUL		DoS	10.0	https://github.com/torvalds/linux/commit/371528caec553785c37f73fa3926ea0de84f986f	The mem_cgroup_usage_unregister_event function in mm/memcontrol.c in the Linux kernel before 3.2.10 does not properly handle multiple events that are attached to the same eventfd, which allows local users to cause a denial of service (NULL pointer dereference and system crash) or possibly have unspecified other impact by registering memory threshold events.		yes	mm: memcg: Correct unregistring of events attached to the same eventfd There is an issue when memcg unregisters events that were attached to the same eventfd: - On the first call mem_cgroup_usage_unregister_event() removes all events attached to a given eventfd, and if there were no events left, thresholds->primary would become NULL; - Since there were several events registered, cgroups core will…	Anton Vorontsov	02/24/2012, 01:14:46	{}	{'mm/memcontrol.c': {'additions': 4, 'deletions': 1, 'changes': 5, 'status': 'modified'}}	{'37fbf4bfb826372c3ca6c09d8a015d1fe9f5e186'}	{'c'}	{'C/C++'}
CVE-2012-1108	https://github.com/taglib/taglib	b3646a07348ffa276ea41a9dae03ddc63ea6c532	BIGVUL	CWE-20	DoS	4.3	https://github.com/taglib/taglib/commit/b3646a07348ffa276ea41a9dae03ddc63ea6c532	The parse function in ogg/xiphcomment.cpp in TagLib 1.7 and earlier allows remote attackers to cause a denial of service (crash) via a crafted vendorLength field in an ogg file.		yes	Be more careful when parsing Vorbis Comments	Frank Lai	06/09/2011, 16:44:54	{}	{'taglib/ogg/xiphcomment.cpp': {'additions': 13, 'deletions': 3, 'changes': 16, 'status': 'modified'}}	{'8ed9b0da2cdb2ac870052d4734b622e755430f71'}	{'cpp'}	{'C/C++'}
CVE-2012-1107	https://github.com/taglib/taglib	77d61c6eca4d08b9b025738acf6b926cc750db23	BIGVUL		DoS	4.3	https://github.com/taglib/taglib/commit/77d61c6eca4d08b9b025738acf6b926cc750db23	The analyzeCurrent function in ape/apeproperties.cpp in TagLib 1.7 and earlier allows context-dependent attackers to cause a denial of service (application crash) via a crafted sampleRate in an ape file, which triggers a divide-by-zero error.		yes	Make sure to not try dividing by zero	Lukáš Lalinský	03/04/2012, 10:51:05	{}	{'taglib/ape/apeproperties.cpp': {'additions': 1, 'deletions': 1, 'changes': 2, 'status': 'modified'}}	{'cdfb447042cb0676a19b476db18df5d363e2d688'}	{'cpp'}	{'C/C++'}
CVE-2012-1097	https://github.com/torvalds/linux	c8e252586f8d5de906385d8cf6385fee289a825e	BIGVUL		DoS	7.2	https://github.com/torvalds/linux/commit/c8e252586f8d5de906385d8cf6385fee289a825e	The regset (aka register set) feature in the Linux kernel before 3.2.10 does not properly handle the absence of .get and .set methods, which allows local users to cause a denial of service (NULL pointer dereference) or possibly have unspecified other impact via a (1) PTRACE_GETREGSET or (2) PTRACE_SETREGSET ptrace call.		yes	regset: Prevent null pointer reference on readonly regsets The regset common infrastructure assumed that regsets would always have .get and .set methods, but not necessarily .active methods. Unfortunately people have since written regsets without .set methods. Rather than putting in stub functions everywhere, handle regsets with null .get or .set methods explicitly. Signed-off-by: H. Peter Anvin …	H. Peter Anvin	03/02/2012, 18:43:48	{}	{'fs/binfmt_elf.c': {'additions': 1, 'deletions': 1, 'changes': 2, 'status': 'modified'}, 'include/linux/regset.h': {'additions': 6, 'deletions': 0, 'changes': 6, 'status': 'modified'}}	{'1f033c1a6ec1a6815e9c4507d83eb20161163c37'}	{'c', 'h'}	{'C/C++'}
CVE-2012-1090	https://github.com/torvalds/linux	88d7d4e4a439f32acc56a6d860e415ee71d3df08	BIGVUL	CWE-264	DoS	4.9	https://github.com/torvalds/linux/commit/88d7d4e4a439f32acc56a6d860e415ee71d3df08	The cifs_lookup function in fs/cifs/dir.c in the Linux kernel before 3.2.10 allows local users to cause a denial of service (OOPS) via attempted access to a special file, as demonstrated by a FIFO.		yes	cifs: fix dentry refcount leak when opening a FIFO on lookup commit 5bccda0ebc7c0331b81ac47d39e4b920b198b2cd upstream. The cifs code will attempt to open files on lookup under certain circumstances. What happens though if we find that the file we opened was actually a FIFO or other special file? Currently, the open filehandle just ends up being leaked leading to a dentry refcount mismatch and oop…	Jeff Layton	02/23/2012, 14:37:45	{}	{'fs/cifs/dir.c': {'additions': 18, 'deletions': 2, 'changes': 20, 'status': 'modified'}}	{'ce6e3def616ad1e22443df7fc8bdaa3384cf0575'}	{'c'}	{'C/C++'}
CVE-2012-1013	https://github.com/krb5/krb5	c5be6209311d4a8f10fda37d0d3f876c1b33b77b	BIGVUL		DoS	4.0	https://github.com/krb5/krb5/commit/c5be6209311d4a8f10fda37d0d3f876c1b33b77b	The check_1_6_dummy function in lib/kadm5/srv/svr_principal.c in kadmind in MIT Kerberos 5 (aka krb5) 1.8.x, 1.9.x, and 1.10.x before 1.10.2 allows remote authenticated administrators to cause a denial of service (NULL pointer dereference and daemon crash) via a KRB5_KDB_DISALLOW_ALL_TIX create request that lacks a password.		yes	Null pointer deref in kadmind [CVE-2012-1013] The fix for #6626 could cause kadmind to dereference a null pointer if a create-principal request contains no password but does contain the KRB5_KDB_DISALLOW_ALL_TIX flag (e.g. "addprinc -randkey -allow_tix name"). Only clients authorized to create principals can trigger the bug. Fix the bug by testing for a null password in check_1_6_dummy. CVSSv2 ve…	Richard Basch	05/29/2012, 18:07:03	{}	{'src/lib/kadm5/srv/svr_principal.c': {'additions': 1, 'deletions': 1, 'changes': 2, 'status': 'modified'}}	{'eebe17cce0dfaaeb403fe97c6e2048dda32226f1'}	{'c'}	{'C/C++'}
CVE-2012-0957	https://github.com/torvalds/linux	2702b1526c7278c4d65d78de209a465d4de2885e	BIGVUL	CWE-16	+Info	4.9	https://github.com/torvalds/linux/commit/2702b1526c7278c4d65d78de209a465d4de2885e	The override_release function in kernel/sys.c in the Linux kernel before 3.4.16 allows local users to obtain sensitive information from kernel stack memory via a uname system call in conjunction with a UNAME26 personality.		yes	kernel/sys.c: fix stack memory content leak via UNAME26 Calling uname() with the UNAME26 personality set allows a leak of kernel stack contents. This fixes it by defensively calculating the length of copy_to_user() call, making the len argument unsigned, and initializing the stack buffer to zero (now technically unneeded, but hey, overkill). CVE-2012-0957 Reported-by: PaX Team <pageexec@freemail.…	Kees Cook	10/19/2012, 20:56:51	{}	{'kernel/sys.c': {'additions': 7, 'deletions': 5, 'changes': 12, 'status': 'modified'}}	{'1d46e232f8637f31f8df2e50b27fd20d8135bd93'}	{'c'}	{'C/C++'}
CVE-2012-0879	https://github.com/torvalds/linux	61cc74fbb87af6aa551a06a370590c9bc07e29d9	BIGVUL	CWE-20	DoS	4.9	https://github.com/torvalds/linux/commit/61cc74fbb87af6aa551a06a370590c9bc07e29d9	The I/O implementation for block devices in the Linux kernel before 2.6.33 does not properly handle the CLONE_IO feature, which allows local users to cause a denial of service (I/O instability) by starting multiple processes that share an I/O context.		yes	block: Fix io_context leak after clone with CLONE_IO With CLONE_IO, copy_io() increments both ioc->refcount and ioc->nr_tasks. However exit_io_context() only decrements ioc->refcount if ioc->nr_tasks reaches 0. Always call put_io_context() in exit_io_context(). Signed-off-by: Louis Rilling <louis.rilling@kerlabs.com> Signed-off-by: Jens Axboe <jens.axboe@oracle.com>	Louis Rilling	12/04/2009, 13:52:41	{}	{'block/blk-ioc.c': {'additions': 1, 'deletions': 1, 'changes': 2, 'status': 'modified'}}	{'3c764b7a654668dd04905841d6024f7b6aa843a5'}	{'c'}	{'C/C++'}
CVE-2012-0863	https://github.com/mumble-voip/mumble	5632c35d6759f5e13a7dfe78e4ee6403ff6a8e3e	BIGVUL	CWE-310		2.1	https://github.com/mumble-voip/mumble/commit/5632c35d6759f5e13a7dfe78e4ee6403ff6a8e3e	Mumble 1.2.3 and earlier uses world-readable permissions for .local/share/data/Mumble/.mumble.sqlite files in home directories, which might allow local users to obtain a cleartext password and configuration data by reading a file.		yes	Explicitly remove file permissions for settings and DB	Thorvald Natvig	05/27/2011, 23:59:15	{}	{'src/mumble/Database.cpp': {'additions': 5, 'deletions': 0, 'changes': 5, 'status': 'modified'}, 'src/mumble/Settings.cpp': {'additions': 11, 'deletions': 0, 'changes': 11, 'status': 'modified'}}	{'67ed381d91b7af804d905e68c61a5709885b2eec'}	{'cpp'}	{'C/C++'}
CVE-2012-0807	https://github.com/stefanesser/suhosin	73b1968ee30f6d9d2dae497544b910e68e114bfa	BIGVUL	CWE-119	Exec Code Overflow	5.1	https://github.com/stefanesser/suhosin/commit/73b1968ee30f6d9d2dae497544b910e68e114bfa	Stack-based buffer overflow in the suhosin_encrypt_single_cookie function in the transparent cookie-encryption feature in the Suhosin extension before 0.9.33 for PHP, when suhosin.cookie.encrypt and suhosin.multiheader are enabled, might allow remote attackers to execute arbitrary code via a long string that is used in a Set-Cookie HTTP header.		yes	Fixed stack based buffer overflow in transparent cookie encryption (see separate advisory)	Stefan Esser	01/14/2012, 08:44:17	{}	{'Changelog': {'additions': 1, 'deletions': 0, 'changes': 1, 'status': 'modified'}, 'header.c': {'additions': 20, 'deletions': 55, 'changes': 75, 'status': 'modified'}}	{'f6453621b786a13e8be17fb1a6ee04601383f9d4'}	{'c'}	{'C/C++'}
CVE-2012-0207	https://github.com/torvalds/linux	a8c1f65c79cbbb2f7da782d4c9d15639a9b94b27	BIGVUL	CWE-399	DoS	7.8	https://github.com/torvalds/linux/commit/a8c1f65c79cbbb2f7da782d4c9d15639a9b94b27	The igmp_heard_query function in net/ipv4/igmp.c in the Linux kernel before 3.2.1 allows remote attackers to cause a denial of service (divide-by-zero error and panic) via IGMP packets.		yes	igmp: Avoid zero delay when receiving odd mixture of IGMP queries Commit 5b7c84066733c5dfb0e4016d939757b38de189e4 ('ipv4: correct IGMP behavior on v3 query during v2-compatibility mode') added yet another case for query parsing, which can result in max_delay = 0. Substitute a value of 1, as in the usual v3 case. Reported-by: Simon McVittie <smcv@debian.org> References: http://bugs.debian.org/6548…	Ben Hutchings	01/09/2012, 22:06:46	{}	{'net/ipv4/igmp.c': {'additions': 2, 'deletions': 0, 'changes': 2, 'status': 'modified'}}	{'e5686ad82ca2aeed7a8f24ffca115c0b7478dec9'}	{'c'}	{'C/C++'}
CVE-2012-0058	https://github.com/torvalds/linux	802f43594d6e4d2ac61086d239153c17873a0428	BIGVUL	CWE-399	DoS	4.9	https://github.com/torvalds/linux/commit/802f43594d6e4d2ac61086d239153c17873a0428	The kiocb_batch_free function in fs/aio.c in the Linux kernel before 3.2.2 allows local users to cause a denial of service (OOPS) via vectors that trigger incorrect iocb management.		yes	Unused iocbs in a batch should not be accounted as active. commit 69e4747ee9727d660b88d7e1efe0f4afcb35db1b upstream. Since commit 080d676de095 ("aio: allocate kiocbs in batches") iocbs are allocated in a batch during processing of first iocbs. All iocbs in a batch are automatically added to ctx->active_reqs list and accounted in ctx->reqs_active. If one (not the last one) of iocbs submitted by an…	Gleb Natapov	01/08/2012, 15:07:28	{}	{'fs/aio.c': {'additions': 9, 'deletions': 2, 'changes': 11, 'status': 'modified'}}	{'bb9b57cc544d4c6a88a370338783c1390815d7ed'}	{'c'}	{'C/C++'}
CVE-2012-0045	https://github.com/torvalds/linux	c2226fc9e87ba3da060e47333657cd6616652b84	BIGVUL		DoS	4.7	https://github.com/torvalds/linux/commit/c2226fc9e87ba3da060e47333657cd6616652b84	The em_syscall function in arch/x86/kvm/emulate.c in the KVM implementation in the Linux kernel before 3.2.14 does not properly handle the 0f05 (aka syscall) opcode, which allows guest OS users to cause a denial of service (guest OS crash) via a crafted application, as demonstrated by an NASM file.		yes	KVM: x86: fix missing checks in syscall emulation On hosts without this patch, 32bit guests will crash (and 64bit guests may behave in a wrong way) for example by simply executing following nasm-demo-application: [bits 32] global _start SECTION .text _start: syscall (I tested it with winxp and linux - both always crashed) Disassembly of section .text: 00000000 <_start>: 0: 0f 05 syscall The reaso…	Stephan Bärwolf	01/12/2012, 15:43:04	{}	{'arch/x86/include/asm/kvm_emulate.h': {'additions': 13, 'deletions': 0, 'changes': 13, 'status': 'modified'}, 'arch/x86/kvm/emulate.c': {'additions': 51, 'deletions': 0, 'changes': 51, 'status': 'modified'}}	{'bdb42f5afebe208eae90406959383856ae2caf2b'}	{'c', 'h'}	{'C/C++'}
CVE-2012-0044	https://github.com/torvalds/linux	a5cd335165e31db9dbab636fd29895d41da55dd2	BIGVUL	CWE-189	DoS Overflow +Priv Mem. Corr.	7.2	https://github.com/torvalds/linux/commit/a5cd335165e31db9dbab636fd29895d41da55dd2	Integer overflow in the drm_mode_dirtyfb_ioctl function in drivers/gpu/drm/drm_crtc.c in the Direct Rendering Manager (DRM) subsystem in the Linux kernel before 3.1.5 allows local users to gain privileges or cause a denial of service (memory corruption) via a crafted ioctl call.		yes	drm: integer overflow in drm_mode_dirtyfb_ioctl() There is a potential integer overflow in drm_mode_dirtyfb_ioctl() if userspace passes in a large num_clips. The call to kmalloc would allocate a small buffer, and the call to fb->funcs->dirty may result in a memory corruption. Reported-by: Haogang Chen <haogangchen@gmail.com> Signed-off-by: Xi Wang <xi.wang@gmail.com> Cc: stable@kernel.org Signed-…	Xi Wang	11/23/2011, 06:12:01	{}	{'drivers/gpu/drm/drm_crtc.c': {'additions': 4, 'deletions': 0, 'changes': 4, 'status': 'modified'}, 'include/drm/drm_mode.h': {'additions': 2, 'deletions': 0, 'changes': 2, 'status': 'modified'}}	{'c916874d60d9daf2e2d5f4f622b185ef57deb6a4'}	{'c', 'h'}	{'C/C++'}
CVE-2012-0038	https://github.com/torvalds/linux	fa8b18edd752a8b4e9d1ee2cd615b82c93cf8bba	BIGVUL	CWE-189	DoS Overflow	4.9	https://github.com/torvalds/linux/commit/fa8b18edd752a8b4e9d1ee2cd615b82c93cf8bba	Integer overflow in the xfs_acl_from_disk function in fs/xfs/xfs_acl.c in the Linux kernel before 3.1.9 allows local users to cause a denial of service (panic) via a filesystem with a malformed ACL, leading to a heap-based buffer overflow.		yes	xfs: validate acl count This prevents in-memory corruption and possible panics if the on-disk ACL is badly corrupted. Signed-off-by: Christoph Hellwig <hch@lst.de> Signed-off-by: Ben Myers <bpm@sgi.com>	Christoph Hellwig	11/20/2011, 15:35:32	{}	{'fs/xfs/xfs_acl.c': {'additions': 2, 'deletions': 0, 'changes': 2, 'status': 'modified'}}	{'c8891329131f791e0ddc422eaf6fc86e9a8cf8f5'}	{'c'}	{'C/C++'}
CVE-2012-0037	https://github.com/dajobe/raptor	a676f235309a59d4aa78eeffd2574ae5d341fcb0	BIGVUL	CWE-200	+Info	4.3	https://github.com/dajobe/raptor/commit/a676f235309a59d4aa78eeffd2574ae5d341fcb0	Redland Raptor (aka libraptor) before 2.0.7, as used by OpenOffice 3.3 and 3.4 Beta, LibreOffice before 3.4.6 and 3.5.x before 3.5.1, and other products, allows user-assisted remote attackers to read arbitrary files via a crafted XML external entity (XXE) declaration and reference in an RDF document.		yes	CVE-2012-0037 Enforce entity loading policy in raptor_libxml_resolveEntity and raptor_libxml_getEntity by checking for file URIs and network URIs. Add RAPTOR_OPTION_LOAD_EXTERNAL_ENTITIES / loadExternalEntities for turning on loading of XML external entity loading, disabled by default. This affects all the parsers that use SAX2: rdfxml, rss-tag-soup (and aliases) and rdfa.	Dave Beckett	01/29/2012, 20:34:59	{}	{'ChangeLog': {'additions': 17, 'deletions': 0, 'changes': 17, 'status': 'modified'}, 'NEWS.html': {'additions': 7, 'deletions': 6, 'changes': 13, 'status': 'modified'}, 'RELEASE.html': {'additions': 19, 'deletions': 5, 'changes': 24, 'status': 'modified'}, 'docs/raptor-1-to-2-map.tsv': {'additions': 1, 'deletions': 0, 'changes': 1, 'status': 'modified'}, 'librdfa/rdfa.c': {'additions': 3, 'delet…	{'ce893f4133305c4adae3201559aba9ac8cc7566b'}	{'c', 'tsv', 'html', 'in'}	{'C/C++', 'HTML'}
CVE-2012-0036	https://github.com/bagder/curl	75ca568fa1c19de4c5358fed246686de8467c238	BIGVUL	CWE-89	Sql	7.5	https://github.com/bagder/curl/commit/75ca568fa1c19de4c5358fed246686de8467c238	curl and libcurl 7.2x before 7.24.0 do not properly consider special characters during extraction of a pathname from a URL, which allows remote attackers to conduct data-injection attacks via a crafted URL, as demonstrated by a CRLF injection attack on the (1) IMAP, (2) POP3, or (3) SMTP protocol.		yes	URL sanitize: reject URLs containing bad data Protocols (IMAP, POP3 and SMTP) that use the path part of a URL in a decoded manner now use the new Curl_urldecode() function to reject URLs with embedded control codes (anything that is or decodes to a byte value less than 32). URLs containing such codes could easily otherwise be used to do harm and allow users to do unintended actions with otherwise…	Daniel Stenberg	12/23/2011, 12:24:16	{}	{'lib/escape.c': {'additions': 50, 'deletions': 13, 'changes': 63, 'status': 'modified'}, 'lib/escape.h': {'additions': 7, 'deletions': 3, 'changes': 10, 'status': 'modified'}, 'lib/imap.c': {'additions': 1, 'deletions': 6, 'changes': 7, 'status': 'modified'}, 'lib/pop3.c': {'additions': 1, 'deletions': 5, 'changes': 6, 'status': 'modified'}, 'lib/smtp.c': {'additions': 3, 'deletions': 4, 'change…	{'db1a856b4f7cf6ae334fb0656b26a18eea317000'}	{'c', 'h'}	{'C/C++'}
CVE-2012-0028	https://github.com/torvalds/linux	8141c7f3e7aee618312fa1c15109e1219de784a7	BIGVUL	CWE-264	DoS +Priv	7.2	https://github.com/torvalds/linux/commit/8141c7f3e7aee618312fa1c15109e1219de784a7	The robust futex implementation in the Linux kernel before 2.6.28 does not properly handle processes that make exec system calls, which allows local users to cause a denial of service or possibly gain privileges by writing to a memory location in a child process.		yes	Move "exit_robust_list" into mm_release() We don't want to get rid of the futexes just at exit() time, we want to drop them when doing an execve() too, since that gets rid of the previous VM image too. Doing it at mm_release() time means that we automatically always do it when we disassociate a VM map from the task. Reported-by: pageexec@freemail.hu Cc: Andrew Morton <akpm@linux-foundation.org> C…	Linus Torvalds	11/15/2008, 18:20:36	{}	{'kernel/exit.c': {'additions': 0, 'deletions': 9, 'changes': 9, 'status': 'modified'}, 'kernel/fork.c': {'additions': 11, 'deletions': 0, 'changes': 11, 'status': 'modified'}}	{'9c7c354645535555785eb937dd46388b55e690d0'}	{'c'}	{'C/C++'}
CVE-2011-4914	https://github.com/torvalds/linux	e0bccd315db0c2f919e7fcf9cb60db21d9986f52	BIGVUL	CWE-20	DoS +Info	6.4	https://github.com/torvalds/linux/commit/e0bccd315db0c2f919e7fcf9cb60db21d9986f52	The ROSE protocol implementation in the Linux kernel before 2.6.39 does not verify that certain data-length values are consistent with the amount of data sent, which might allow remote attackers to obtain sensitive information from kernel memory or cause a denial of service (out-of-bounds read) via crafted data to a ROSE socket.		yes	rose: Add length checks to CALL_REQUEST parsing Define some constant offsets for CALL_REQUEST based on the description at <http://www.techfest.com/networking/wan/x25plp.htm> and the definition of ROSE as using 10-digit (5-byte) addresses. Use them consistently. Validate all implicit and explicit facilities lengths. Validate the address length byte rather than either trusting or assuming its value…	Ben Hutchings	03/20/2011, 06:48:05	{}	{'include/net/rose.h': {'additions': 7, 'deletions': 1, 'changes': 8, 'status': 'modified'}, 'net/rose/af_rose.c': {'additions': 4, 'deletions': 4, 'changes': 8, 'status': 'modified'}, 'net/rose/rose_loopback.c': {'additions': 12, 'deletions': 1, 'changes': 13, 'status': 'modified'}, 'net/rose/rose_route.c': {'additions': 13, 'deletions': 7, 'changes': 20, 'status': 'modified'}, 'net/rose/rose_su…	{'be20250c13f88375345ad99950190685eda51eb8'}	{'c', 'h'}	{'C/C++'}
CVE-2011-4913	https://github.com/torvalds/linux	be20250c13f88375345ad99950190685eda51eb8	BIGVUL	CWE-20	DoS Overflow Mem. Corr.	7.8	https://github.com/torvalds/linux/commit/be20250c13f88375345ad99950190685eda51eb8	The rose_parse_ccitt function in net/rose/rose_subr.c in the Linux kernel before 2.6.39 does not validate the FAC_CCITT_DEST_NSAP and FAC_CCITT_SRC_NSAP fields, which allows remote attackers to (1) cause a denial of service (integer underflow, heap memory corruption, and panic) via a small length value in data sent to a ROSE socket, or (2) conduct stack-based buffer overflow attacks via a large l…		yes	ROSE: prevent heap corruption with bad facilities When parsing the FAC_NATIONAL_DIGIS facilities field, it's possible for a remote host to provide more digipeaters than expected, resulting in heap corruption. Check against ROSE_MAX_DIGIS to prevent overflows, and abort facilities parsing on failure. Additionally, when parsing the FAC_CCITT_DEST_NSAP and FAC_CCITT_SRC_NSAP facilities fields, a rem…	Dan Rosenberg	03/19/2011, 20:43:43	{}	{'net/rose/rose_subr.c': {'additions': 16, 'deletions': 2, 'changes': 18, 'status': 'modified'}}	{'d370af0ef7951188daeb15bae75db7ba57c67846'}	{'c'}	{'C/C++'}
CVE-2011-4621	https://github.com/torvalds/linux	f26f9aff6aaf67e9a430d16c266f91b13a5bff64	BIGVUL		DoS Exec Code	4.9	https://github.com/torvalds/linux/commit/f26f9aff6aaf67e9a430d16c266f91b13a5bff64	The Linux kernel before 2.6.37 does not properly implement a certain clock-update optimization, which allows local users to cause a denial of service (system hang) via an application that executes code in a loop.		yes	Sched: fix skip_clock_update optimization idle_balance() drops/retakes rq->lock, leaving the previous task vulnerable to set_tsk_need_resched(). Clear it after we return from balancing instead, and in setup_thread_stack() as well, so no successfully descheduled or never scheduled task has it set. Need resched confused the skip_clock_update logic, which assumes that the next call to update_rq_cloc…	Mike Galbraith	12/08/2010, 10:05:42	{}	{'kernel/fork.c': {'additions': 1, 'deletions': 0, 'changes': 1, 'status': 'modified'}, 'kernel/sched.c': {'additions': 14, 'deletions': 12, 'changes': 26, 'status': 'modified'}}	{'0f004f5a696a9434b7214d0d3cbd0525ee77d428'}	{'c'}	{'C/C++'}
CVE-2011-4611	https://github.com/torvalds/linux	0837e3242c73566fc1c0196b4ec61779c25ffc93	BIGVUL	CWE-189	DoS Overflow	4.9	https://github.com/torvalds/linux/commit/0837e3242c73566fc1c0196b4ec61779c25ffc93	Integer overflow in the perf_event_interrupt function in arch/powerpc/kernel/perf_event.c in the Linux kernel before 2.6.39 on powerpc platforms allows local users to cause a denial of service (unhandled performance monitor exception) via vectors that trigger certain outcomes of performance events.		yes	perf, powerpc: Handle events that raise an exception without overflowing Events on POWER7 can roll back if a speculative event doesn't eventually complete. Unfortunately in some rare cases they will raise a performance monitor exception. We need to catch this to ensure we reset the PMC. In all cases the PMC will be 256 or less cycles from overflow. Signed-off-by: Anton Blanchard <anton@samba.org>…	Anton Blanchard	03/09/2011, 03:38:42	{}	{'arch/powerpc/include/asm/reg.h': {'additions': 1, 'deletions': 0, 'changes': 1, 'status': 'modified'}, 'arch/powerpc/kernel/perf_event.c': {'additions': 23, 'deletions': 1, 'changes': 24, 'status': 'modified'}}	{'7d5d02dadd43db7f829775e404e82019c5d5586f'}	{'c', 'h'}	{'C/C++'}
CVE-2011-4594	https://github.com/torvalds/linux	bc909d9ddbf7778371e36a651d6e4194b1cc7d4c	BIGVUL		DoS	4.9	https://github.com/torvalds/linux/commit/bc909d9ddbf7778371e36a651d6e4194b1cc7d4c	The __sys_sendmsg function in net/socket.c in the Linux kernel before 3.1 allows local users to cause a denial of service (system crash) via crafted use of the sendmmsg system call, leading to an incorrect pointer dereference.		yes	sendmmsg/sendmsg: fix unsafe user pointer access Dereferencing a user pointer directly from kernel-space without going through the copy_from_user family of functions is a bad idea. Two of such usages can be found in the sendmsg code path called from sendmmsg, added by commit c71d8ebe7a4496fb7231151cb70a6baa0cb56f9a upstream. commit 5b47b8038f183b44d2d8ff1c7d11a5c1be706b34 in the 3.0-stable tree. …	Mathieu Desnoyers	08/25/2011, 02:45:03	{}	{'net/socket.c': {'additions': 6, 'deletions': 4, 'changes': 10, 'status': 'modified'}}	{'c6f59d13e24187ff95427a9f4a5a7e14fb8faf5a'}	{'c'}	{'C/C++'}
CVE-2011-4326	https://github.com/torvalds/linux	a9cf73ea7ff78f52662c8658d93c226effbbedde	BIGVUL	CWE-399	DoS	7.1	https://github.com/torvalds/linux/commit/a9cf73ea7ff78f52662c8658d93c226effbbedde	The udp6_ufo_fragment function in net/ipv6/udp.c in the Linux kernel before 2.6.39, when a certain UDP Fragmentation Offload (UFO) configuration is enabled, allows remote attackers to cause a denial of service (system crash) by sending fragmented IPv6 UDP packets to a bridge device.		yes	ipv6: udp: fix the wrong headroom check At this point, skb->data points to skb_transport_header. So, headroom check is wrong. For some case:bridge(UFO is on) + eth device(UFO is off), there is no enough headroom for IPv6 frag head. But headroom check is always false. This will bring about data be moved to there prior to skb->head, when adding IPv6 frag header to skb. Signed-off-by: Shan Wei <shan…	Shan Wei	04/19/2011, 22:52:49	{}	{'net/ipv6/udp.c': {'additions': 1, 'deletions': 1, 'changes': 2, 'status': 'modified'}}	{'10022a6c66e199d8f61d9044543f38785713cbbd'}	{'c'}	{'C/C++'}
CVE-2011-4324	https://github.com/torvalds/linux	dc0b027dfadfcb8a5504f7d8052754bf8d501ab9	BIGVUL		DoS	4.9	https://github.com/torvalds/linux/commit/dc0b027dfadfcb8a5504f7d8052754bf8d501ab9	The encode_share_access function in fs/nfs/nfs4xdr.c in the Linux kernel before 2.6.29 allows local users to cause a denial of service (BUG and system crash) by using the mknod system call with a pathname on an NFSv4 filesystem.		yes	NFSv4: Convert the open and close ops to use fmode Signed-off-by: Trond Myklebust <Trond.Myklebust@netapp.com>	Trond Myklebust	12/23/2008, 20:21:56	{}	{'fs/nfs/inode.c': {'additions': 1, 'deletions': 1, 'changes': 2, 'status': 'modified'}, 'fs/nfs/nfs4_fs.h': {'additions': 4, 'deletions': 4, 'changes': 8, 'status': 'modified'}, 'fs/nfs/nfs4proc.c': {'additions': 68, 'deletions': 58, 'changes': 126, 'status': 'modified'}, 'fs/nfs/nfs4state.c': {'additions': 12, 'deletions': 12, 'changes': 24, 'status': 'modified'}, 'fs/nfs/nfs4xdr.c': {'addition…	{'7a50c60e461f6ff97428da9448c3dad5b7bef491'}	{'c', 'h'}	{'C/C++'}
CVE-2011-4131	https://github.com/torvalds/linux	bf118a342f10dafe44b14451a1392c3254629a1f	BIGVUL	CWE-189	DoS	4.6	https://github.com/torvalds/linux/commit/bf118a342f10dafe44b14451a1392c3254629a1f	The NFSv4 implementation in the Linux kernel before 3.2.2 does not properly handle bitmap sizes in GETACL replies, which allows remote NFS servers to cause a denial of service (OOPS) by sending an excessive number of bitmap words.		yes	NFSv4: include bitmap in nfsv4 get acl data The NFSv4 bitmap size is unbounded: a server can return an arbitrary sized bitmap in an FATTR4_WORD0_ACL request. Replace using the nfs4_fattr_bitmap_maxsz as a guess to the maximum bitmask returned by a server with the inclusion of the bitmap (xdr length plus bitmasks) and the acl data xdr length to the (cached) acl page data. This is a general solutio…	Andy Adamson	12/07/2011, 16:55:27	{}	{'fs/nfs/nfs4proc.c': {'additions': 57, 'deletions': 39, 'changes': 96, 'status': 'modified'}, 'fs/nfs/nfs4xdr.c': {'additions': 23, 'deletions': 8, 'changes': 31, 'status': 'modified'}, 'include/linux/nfs_xdr.h': {'additions': 5, 'deletions': 0, 'changes': 5, 'status': 'modified'}, 'include/linux/sunrpc/xdr.h': {'additions': 2, 'deletions': 0, 'changes': 2, 'status': 'modified'}, 'net/sunrpc/xdr…	{'3476f114addb7b96912840a234702f660a1f460b'}	{'c', 'h'}	{'C/C++'}
CVE-2011-4127	https://github.com/torvalds/linux	ec8013beddd717d1740cfefb1a9b900deef85462	BIGVUL	CWE-264	Bypass	4.6	https://github.com/torvalds/linux/commit/ec8013beddd717d1740cfefb1a9b900deef85462	The Linux kernel before 3.2.2 does not properly restrict SG_IO ioctl calls, which allows local users to bypass intended restrictions on disk read and write operations by sending a SCSI command to (1) a partition block device or (2) an LVM volume.		yes	dm: do not forward ioctls from logical volumes to the underlying device A logical volume can map to just part of underlying physical volume. In this case, it must be treated like a partition. Based on a patch from Alasdair G Kergon. Cc: Alasdair G Kergon <agk@redhat.com> Cc: dm-devel@redhat.com Signed-off-by: Paolo Bonzini <pbonzini@redhat.com> Signed-off-by: Linus Torvalds <torvalds@linux-founda…	Paolo Bonzini	01/12/2012, 15:01:29	{}	{'drivers/md/dm-flakey.c': {'additions': 10, 'deletions': 1, 'changes': 11, 'status': 'modified'}, 'drivers/md/dm-linear.c': {'additions': 11, 'deletions': 1, 'changes': 12, 'status': 'modified'}, 'drivers/md/dm-mpath.c': {'additions': 6, 'deletions': 0, 'changes': 6, 'status': 'modified'}}	{'0bfc96cb77224736dfa35c3c555d37b3646ef35e'}	{'c'}	{'C/C++'}
CVE-2011-4112	https://github.com/torvalds/linux	550fd08c2cebad61c548def135f67aba284c6162	BIGVUL	CWE-264	DoS	4.9	https://github.com/torvalds/linux/commit/550fd08c2cebad61c548def135f67aba284c6162	The net subsystem in the Linux kernel before 3.1 does not properly restrict use of the IFF_TX_SKB_SHARING flag, which allows local users to cause a denial of service (panic) by leveraging the CAP_NET_ADMIN capability to access /proc/net/pktgen/pgctrl, and then using the pktgen package in conjunction with a bridge device for a VLAN interface.		yes	net: Audit drivers to identify those needing IFF_TX_SKB_SHARING cleared After the last patch, We are left in a state in which only drivers calling ether_setup have IFF_TX_SKB_SHARING set (we assume that drivers touching real hardware call ether_setup for their net_devices and don't hold any state in their skbs. There are a handful of drivers that violate this assumption of course, and need to be …	Neil Horman	07/26/2011, 06:05:38	{}	{'drivers/isdn/i4l/isdn_net.c': {'additions': 3, 'deletions': 0, 'changes': 3, 'status': 'modified'}, 'drivers/net/bonding/bond_main.c': {'additions': 4, 'deletions': 2, 'changes': 6, 'status': 'modified'}, 'drivers/net/ifb.c': {'additions': 1, 'deletions': 1, 'changes': 2, 'status': 'modified'}, 'drivers/net/macvlan.c': {'additions': 1, 'deletions': 1, 'changes': 2, 'status': 'modified'}, 'drive…	{'d8873315065f1f527c7c380402cf59b1e1d0ae36'}	{'c'}	{'C/C++'}
CVE-2011-4097	https://github.com/torvalds/linux	56c6a8a4aadca809e04276eabe5552935c51387f	BIGVUL	CWE-189	DoS Overflow	4.9	https://github.com/torvalds/linux/commit/56c6a8a4aadca809e04276eabe5552935c51387f	Integer overflow in the oom_badness function in mm/oom_kill.c in the Linux kernel before 3.1.8 on 64-bit platforms allows local users to cause a denial of service (memory consumption or process termination) by using a certain large amount of memory.		yes	oom: fix integer overflow of points in oom_badness commit ff05b6f7ae762b6eb464183eec994b28ea09f6dd upstream. An integer overflow will happen on 64bit archs if task's sum of rss, swapents and nr_ptes exceeds (2^31)/1000 value. This was introduced by commit f755a04 oom: use pte pages in OOM score where the oom score computation was divided into several steps and it's no longer computed as one expre…	Frantisek Hrbata	12/20/2011, 01:11:59	{}	{'mm/oom_kill.c': {'additions': 1, 'deletions': 1, 'changes': 2, 'status': 'modified'}}	{'a6c066b0703eeafc61eafdd5addf157ee671bd68'}	{'c'}	{'C/C++'}
CVE-2011-4086	https://github.com/torvalds/linux	15291164b22a357cb211b618adfef4fa82fc0de3	BIGVUL	CWE-119	DoS Overflow	4.9	https://github.com/torvalds/linux/commit/15291164b22a357cb211b618adfef4fa82fc0de3	The journal_unmap_buffer function in fs/jbd2/transaction.c in the Linux kernel before 3.3.1 does not properly handle the _Delay and _Unwritten buffer head states, which allows local users to cause a denial of service (system crash) by leveraging the presence of an ext4 filesystem that was mounted with a journal.		yes	jbd2: clear BH_Delay & BH_Unwritten in journal_unmap_buffer journal_unmap_buffer()'s zap_buffer: code clears a lot of buffer head state ala discard_buffer(), but does not touch _Delay or _Unwritten as discard_buffer() does. This can be problematic in some areas of the ext4 code which assume that if they have found a buffer marked unwritten or delay, then it's a live one. Perhaps those spots shoul…	Eric Sandeen	02/20/2012, 22:53:01	{}	{'fs/jbd2/transaction.c': {'additions': 2, 'deletions': 0, 'changes': 2, 'status': 'modified'}}	{'856cbcf9a971b43a83e78ac708ed6459ab1d0c89'}	{'c'}	{'C/C++'}
CVE-2011-4081	https://github.com/torvalds/linux	7ed47b7d142ec99ad6880bbbec51e9f12b3af74c	BIGVUL		DoS	4.9	https://github.com/torvalds/linux/commit/7ed47b7d142ec99ad6880bbbec51e9f12b3af74c	crypto/ghash-generic.c in the Linux kernel before 3.1 allows local users to cause a denial of service (NULL pointer dereference and OOPS) or possibly have unspecified other impact by triggering a failed or missing ghash_setkey function call, followed by a (1) ghash_update function call or (2) ghash_final function call, as demonstrated by a write operation on an AF_ALG socket.		yes	crypto: ghash - Avoid null pointer dereference if no key is set The ghash_update function passes a pointer to gf128mul_4k_lle which will be NULL if ghash_setkey is not called or if the most recent call to ghash_setkey failed to allocate memory. This causes an oops. Fix this up by returning an error code in the null case. This is trivially triggered from unprivileged userspace through the AF_ALG i…	Nick Bowler	10/20/2011, 12:16:55	{}	{'crypto/ghash-generic.c': {'additions': 6, 'deletions': 0, 'changes': 6, 'status': 'modified'}}	{'d93dc5c4478c1fd5de85a3e8aece9aad7bbae044'}	{'c'}	{'C/C++'}
CVE-2011-4080	https://github.com/torvalds/linux	bfdc0b497faa82a0ba2f9dddcf109231dd519fcc	BIGVUL	CWE-264	Bypass	4.0	https://github.com/torvalds/linux/commit/bfdc0b497faa82a0ba2f9dddcf109231dd519fcc	The sysrq_sysctl_handler function in kernel/sysctl.c in the Linux kernel before 2.6.39 does not require the CAP_SYS_ADMIN capability to modify the dmesg_restrict value, which allows local users to bypass intended access restrictions and read the kernel ring buffer by leveraging root privileges, as demonstrated by a root user in a Linux Containers (aka LXC) environment.		yes	sysctl: restrict write access to dmesg_restrict When dmesg_restrict is set to 1 CAP_SYS_ADMIN is needed to read the kernel ring buffer. But a root user without CAP_SYS_ADMIN is able to reset dmesg_restrict to 0. This is an issue when e.g. LXC (Linux Containers) are used and complete user space is running without CAP_SYS_ADMIN. A unprivileged and jailed root user can bypass the dmesg_restrict prot…	Richard Weinberger	03/23/2011, 23:43:11	{}	{'kernel/sysctl.c': {'additions': 17, 'deletions': 1, 'changes': 18, 'status': 'modified'}}	{'cb16e95fa2996743a6e80a665ed2ed0590bd38cf'}	{'c'}	{'C/C++'}
CVE-2011-3637	https://github.com/torvalds/linux	76597cd31470fa130784c78fadb4dab2e624a723	BIGVUL	CWE-20	DoS	4.9	https://github.com/torvalds/linux/commit/76597cd31470fa130784c78fadb4dab2e624a723	The m_stop function in fs/proc/task_mmu.c in the Linux kernel before 2.6.39 allows local users to cause a denial of service (OOPS) via vectors that trigger an m_start error.		yes	proc: fix oops on invalid /proc/<pid>/maps access When m_start returns an error, the seq_file logic will still call m_stop with that error entry, so we'd better make sure that we check it before using it as a vma. Introduced by commit ec6fd8a4355c ("report errors in /proc/*/*map* sanely"), which replaced NULL with various ERR_PTR() cases. (On ia64, you happen to get a unaligned fault instead of a…	Linus Torvalds	03/28/2011, 02:09:29	{}	{'fs/proc/task_mmu.c': {'additions': 2, 'deletions': 1, 'changes': 3, 'status': 'modified'}}	{'16c29dafcc86024048f1dbb8349d31cb22c7c55a'}	{'c'}	{'C/C++'}
CVE-2011-3363	https://github.com/torvalds/linux	70945643722ffeac779d2529a348f99567fa5c33	BIGVUL	CWE-20	DoS	5.4	https://github.com/torvalds/linux/commit/70945643722ffeac779d2529a348f99567fa5c33	The setup_cifs_sb function in fs/cifs/connect.c in the Linux kernel before 2.6.39 does not properly handle DFS referrals, which allows remote CIFS servers to cause a denial of service (system crash) by placing a referral at the root of a share.		yes	cifs: always do is_path_accessible check in cifs_mount Currently, we skip doing the is_path_accessible check in cifs_mount if there is no prefixpath. I have a report of at least one server however that allows a TREE_CONNECT to a share that has a DFS referral at its root. The reporter in this case was using a UNC that had no prefixpath, so the is_path_accessible check was not triggered and the box…	Jeff Layton	03/14/2011, 17:48:08	{}	{'fs/cifs/connect.c': {'additions': 1, 'deletions': 1, 'changes': 2, 'status': 'modified'}}	{'5443d130aa4990424a8e64984e64b50ec70661bb'}	{'c'}	{'C/C++'}
CVE-2011-3359	https://github.com/torvalds/linux	c85ce65ecac078ab1a1835c87c4a6319cf74660a	BIGVUL	CWE-119	DoS Overflow	5.4	https://github.com/torvalds/linux/commit/c85ce65ecac078ab1a1835c87c4a6319cf74660a	The dma_rx function in drivers/net/wireless/b43/dma.c in the Linux kernel before 2.6.39 does not properly allocate receive buffers, which allows remote attackers to cause a denial of service (system crash) via a crafted frame.		yes	b43: allocate receive buffers big enough for max frame len + offset Otherwise, skb_put inside of dma_rx can fail... https://bugzilla.kernel.org/show_bug.cgi?id=32042 Signed-off-by: John W. Linville <linville@tuxdriver.com> Acked-by: Larry Finger <Larry.Finger@lwfinger.net> Cc: stable@kernel.org	John W. Linville	03/30/2011, 18:02:46	{}	{'drivers/net/wireless/b43/dma.c': {'additions': 1, 'deletions': 1, 'changes': 2, 'status': 'modified'}, 'drivers/net/wireless/b43/dma.h': {'additions': 1, 'deletions': 1, 'changes': 2, 'status': 'modified'}}	{'a14b289d4614bb3b25d0455d68f72f3c7b4cc8e8'}	{'c', 'h'}	{'C/C++'}
CVE-2011-3353	https://github.com/torvalds/linux	c2183d1e9b3f313dd8ba2b1b0197c8d9fb86a7ae	BIGVUL	CWE-119	DoS Overflow	4.9	https://github.com/torvalds/linux/commit/c2183d1e9b3f313dd8ba2b1b0197c8d9fb86a7ae	Buffer overflow in the fuse_notify_inval_entry function in fs/fuse/dev.c in the Linux kernel before 3.1 allows local users to cause a denial of service (BUG_ON and system crash) by leveraging the ability to mount a FUSE filesystem.		yes	fuse: check size of FUSE_NOTIFY_INVAL_ENTRY message FUSE_NOTIFY_INVAL_ENTRY didn't check the length of the write so the message processing could overrun and result in a "kernel BUG at fs/fuse/dev.c:629!" Reported-by: Han-Wen Nienhuys <hanwenn@gmail.com> Signed-off-by: Miklos Szeredi <mszeredi@suse.cz> CC: stable@kernel.org	Miklos Szeredi	08/24/2011, 08:20:17	{}	{'fs/fuse/dev.c': {'additions': 4, 'deletions': 0, 'changes': 4, 'status': 'modified'}}	{'478e0841b3dce3edc2c67bf0fc51af30f582e9e2'}	{'c'}	{'C/C++'}
CVE-2011-3209	https://github.com/torvalds/linux	f8bd2258e2d520dff28c855658bd24bdafb5102d	BIGVUL	CWE-189	DoS	4.9	https://github.com/torvalds/linux/commit/f8bd2258e2d520dff28c855658bd24bdafb5102d	The div_long_long_rem implementation in include/asm-x86/div64.h in the Linux kernel before 2.6.26 on the x86 platform allows local users to cause a denial of service (Divide Error Fault and panic) via a clock_gettime system call.		yes	remove div_long_long_rem x86 is the only arch right now, which provides an optimized for div_long_long_rem and it has the downside that one has to be very careful that the divide doesn't overflow. The API is a little akward, as the arguments for the unsigned divide are signed. The signed version also doesn't handle a negative divisor and produces worse code on 64bit archs. There is little incenti…	Roman Zippel	05/01/2008, 11:34:31	{}	{'arch/mips/kernel/binfmt_elfn32.c': {'additions': 3, 'deletions': 2, 'changes': 5, 'status': 'modified'}, 'arch/mips/kernel/binfmt_elfo32.c': {'additions': 3, 'deletions': 2, 'changes': 5, 'status': 'modified'}, 'drivers/char/mmtimer.c': {'additions': 11, 'deletions': 13, 'changes': 24, 'status': 'modified'}, 'include/asm-x86/div64.h': {'additions': 0, 'deletions': 18, 'changes': 18, 'status': '…	{'6f6d6a1a6a1336431a6cba60ace9e97c3a496a19'}	{'c', 'h'}	{'C/C++'}
CVE-2011-3191	https://github.com/torvalds/linux	9438fabb73eb48055b58b89fc51e0bc4db22fabd	BIGVUL	CWE-189	DoS Mem. Corr.	10.0	https://github.com/torvalds/linux/commit/9438fabb73eb48055b58b89fc51e0bc4db22fabd	Integer signedness error in the CIFSFindNext function in fs/cifs/cifssmb.c in the Linux kernel before 3.1 allows remote CIFS servers to cause a denial of service (memory corruption) or possibly have unspecified other impact via a large length value in a response to a read request for a directory.		yes	cifs: fix possible memory corruption in CIFSFindNext The name_len variable in CIFSFindNext is a signed int that gets set to the resume_name_len in the cifs_search_info. The resume_name_len however is unsigned and for some infolevels is populated directly from a 32 bit value sent by the server. If the server sends a very large value for this, then that value could look negative when converted to a…	Jeff Layton	08/23/2011, 11:21:28	{}	{'fs/cifs/cifssmb.c': {'additions': 2, 'deletions': 1, 'changes': 3, 'status': 'modified'}}	{'9d037a777695993ec7437e5f451647dea7919d4c'}	{'c'}	{'C/C++'}
CVE-2011-3188	https://github.com/torvalds/linux	6e5714eaf77d79ae1c8b47e3e040ff5411b717ec	BIGVUL		DoS	6.8	https://github.com/torvalds/linux/commit/6e5714eaf77d79ae1c8b47e3e040ff5411b717ec	The (1) IPv4 and (2) IPv6 implementations in the Linux kernel before 3.1 use a modified MD4 algorithm to generate sequence numbers and Fragment Identification values, which makes it easier for remote attackers to cause a denial of service (disrupted networking) or hijack network sessions by predicting these values and sending crafted packets.		yes	net: Compute protocol sequence numbers and fragment IDs using MD5. Computers have become a lot faster since we compromised on the partial MD4 hash which we use currently for performance reasons. MD5 is a much safer choice, and is inline with both RFC1948 and other ISS generators (OpenBSD, Solaris, etc.) Furthermore, only having 24-bits of the sequence number be truly unpredictable is a very serio…	David S. Miller	08/04/2011, 03:50:44	{}	{'drivers/char/random.c': {'additions': 8, 'deletions': 341, 'changes': 349, 'status': 'modified'}, 'include/linux/random.h': {'additions': 0, 'deletions': 12, 'changes': 12, 'status': 'modified'}, 'include/net/secure_seq.h': {'additions': 20, 'deletions': 0, 'changes': 20, 'status': 'added'}, 'net/core/Makefile': {'additions': 1, 'deletions': 1, 'changes': 2, 'status': 'modified'}, 'net/core/sec…	{'bc0b96b54a21246e377122d54569eef71cec535f'}	{'c', 'h'}	{'C/C++'}
CVE-2011-2918	https://github.com/torvalds/linux	a8b0ca17b80e92faab46ee7179ba9e99ccb61233	BIGVUL	CWE-399	DoS Overflow	4.9	https://github.com/torvalds/linux/commit/a8b0ca17b80e92faab46ee7179ba9e99ccb61233	The Performance Events subsystem in the Linux kernel before 3.1 does not properly handle event overflows associated with PERF_COUNT_SW_CPU_CLOCK events, which allows local users to cause a denial of service (system hang) via a crafted application.		yes	perf: Remove the nmi parameter from the swevent and overflow interface The nmi parameter indicated if we could do wakeups from the current context, if not, we would set some state and self-IPI and let the resulting interrupt do the wakeup. For the various event classes: - hardware: nmi=0; PMI is in fact an NMI or we run irq_work_run from the PMI-tail (ARM etc.) - tracepoint: nmi=0; since tracepoi…	Peter Zijlstra	06/27/2011, 12:41:57	{}	{'arch/alpha/kernel/perf_event.c': {'additions': 1, 'deletions': 1, 'changes': 2, 'status': 'modified'}, 'arch/arm/kernel/perf_event_v6.c': {'additions': 1, 'deletions': 1, 'changes': 2, 'status': 'modified'}, 'arch/arm/kernel/perf_event_v7.c': {'additions': 1, 'deletions': 1, 'changes': 2, 'status': 'modified'}, 'arch/arm/kernel/perf_event_xscale.c': {'additions': 2, 'deletions': 2, 'changes': 4…	{'1880c4ae182afb5650c5678949ecfe7ff66a724e'}	{'c', 'h'}	{'C/C++'}
CVE-2011-2906	https://github.com/torvalds/linux	b5b515445f4f5a905c5dd27e6e682868ccd6c09d	BIGVUL	CWE-189	DoS Mem. Corr.	4.9	https://github.com/torvalds/linux/commit/b5b515445f4f5a905c5dd27e6e682868ccd6c09d	** DISPUTED ** Integer signedness error in the pmcraid_ioctl_passthrough function in drivers/scsi/pmcraid.c in the Linux kernel before 3.1 might allow local users to cause a denial of service (memory consumption or memory corruption) via a negative size value in an ioctl call. NOTE: this may be a vulnerability only in unusual environments that provide a privileged program for obtaining the requir…		yes	[SCSI] pmcraid: reject negative request size There's a code path in pmcraid that can be reached via device ioctl that causes all sorts of ugliness, including heap corruption or triggering the OOM killer due to consecutive allocation of large numbers of pages. First, the user can call pmcraid_chr_ioctl(), with a type PMCRAID_PASSTHROUGH_IOCTL. This calls through to pmcraid_ioctl_passthrough(). Nex…	Dan Rosenberg	07/11/2011, 21:08:23	{}	{'drivers/scsi/pmcraid.c': {'additions': 3, 'deletions': 0, 'changes': 3, 'status': 'modified'}}	{'5911e963d3718e306bcac387b83e259aa4228896'}	{'c'}	{'C/C++'}
CVE-2011-2898	https://github.com/torvalds/linux	13fcb7bd322164c67926ffe272846d4860196dc6	BIGVUL	CWE-264	+Info	4.9	https://github.com/torvalds/linux/commit/13fcb7bd322164c67926ffe272846d4860196dc6	net/packet/af_packet.c in the Linux kernel before 2.6.39.3 does not properly restrict user-space access to certain packet data structures associated with VLAN Tag Control Information, which allows local users to obtain potentially sensitive information via a crafted application.		yes	af_packet: prevent information leak In 2.6.27, commit 393e52e33c6c2 (packet: deliver VLAN TCI to userspace) added a small information leak. Add padding field and make sure its zeroed before copy to user. Signed-off-by: Eric Dumazet <eric.dumazet@gmail.com> CC: Patrick McHardy <kaber@trash.net> Signed-off-by: David S. Miller <davem@davemloft.net>	Eric Dumazet	06/07/2011, 05:42:06	{}	{'include/linux/if_packet.h': {'additions': 2, 'deletions': 0, 'changes': 2, 'status': 'modified'}, 'net/packet/af_packet.c': {'additions': 2, 'deletions': 0, 'changes': 2, 'status': 'modified'}}	{'79b3891587741dfac72cdfead1f2764b56a567b0'}	{'c', 'h'}	{'C/C++'}
CVE-2011-2707	https://github.com/torvalds/linux	0d0138ebe24b94065580bd2601f8bb7eb6152f56	BIGVUL	CWE-20	+Info	4.9	https://github.com/torvalds/linux/commit/0d0138ebe24b94065580bd2601f8bb7eb6152f56	The ptrace_setxregs function in arch/xtensa/kernel/ptrace.c in the Linux kernel before 3.1 does not validate user-space pointers, which allows local users to obtain sensitive information from kernel memory locations via a crafted PTRACE_SETXTREGS request.		yes	xtensa: prevent arbitrary read in ptrace Prevent an arbitrary kernel read. Check the user pointer with access_ok() before copying data in. [akpm@linux-foundation.org: s/EIO/EFAULT/] Signed-off-by: Dan Rosenberg <drosenberg@vsecurity.com> Cc: Christian Zankel <chris@zankel.net> Cc: Oleg Nesterov <oleg@redhat.com> Cc: <stable@kernel.org> Signed-off-by: Andrew Morton <akpm@linux-foundation.org> Sign…	Dan Rosenberg	07/26/2011, 00:11:53	{}	{'arch/xtensa/kernel/ptrace.c': {'additions': 3, 'deletions': 0, 'changes': 3, 'status': 'modified'}}	{'67db392d1124e14684e23deb572de2a63b9b3b69'}	{'c'}	{'C/C++'}
CVE-2011-2699	https://github.com/torvalds/linux	87c48fa3b4630905f98268dde838ee43626a060c	BIGVUL		DoS	7.8	https://github.com/torvalds/linux/commit/87c48fa3b4630905f98268dde838ee43626a060c	The IPv6 implementation in the Linux kernel before 3.1 does not generate Fragment Identification values separately for each destination, which makes it easier for remote attackers to cause a denial of service (disrupted networking) by predicting these values and sending crafted packets.		yes	ipv6: make fragment identifications less predictable IPv6 fragment identification generation is way beyond what we use for IPv4 : It uses a single generator. Its not scalable and allows DOS attacks. Now inetpeer is IPv6 aware, we can use it to provide a more secure and scalable frag ident generator (per destination, instead of system wide) This patch : 1) defines a new secure_ipv6_id() helper 2) …	Eric Dumazet	07/22/2011, 04:25:58	{}	{'drivers/char/random.c': {'additions': 15, 'deletions': 0, 'changes': 15, 'status': 'modified'}, 'include/linux/random.h': {'additions': 1, 'deletions': 0, 'changes': 1, 'status': 'modified'}, 'include/net/inetpeer.h': {'additions': 10, 'deletions': 3, 'changes': 13, 'status': 'modified'}, 'include/net/ipv6.h': {'additions': 1, 'deletions': 11, 'changes': 12, 'status': 'modified'}, 'net/ipv4/ine…	{'21efcfa0ff27776902a8a15e810147be4d937d69'}	{'c', 'h'}	{'C/C++'}
CVE-2011-2521	https://github.com/torvalds/linux	fc66c5210ec2539e800e87d7b3a985323c7be96e	BIGVUL	CWE-189	DoS	4.9	https://github.com/torvalds/linux/commit/fc66c5210ec2539e800e87d7b3a985323c7be96e	The x86_assign_hw_event function in arch/x86/kernel/cpu/perf_event.c in the Performance Events subsystem in the Linux kernel before 2.6.39 does not properly calculate counter values, which allows local users to cause a denial of service (panic) via the perf program.		yes	perf, x86: Fix Intel fixed counters base initialization The following patch solves the problems introduced by Robert's commit 41bf498 and reported by Arun Sharma. This commit gets rid of the base + index notation for reading and writing PMU msrs. The problem is that for fixed counters, the new calculation for the base did not take into account the fixed counter indexes, thus all fixed counters we…	Stephane Eranian	03/19/2011, 17:20:05	{}	{'arch/x86/kernel/cpu/perf_event.c': {'additions': 1, 'deletions': 1, 'changes': 2, 'status': 'modified'}}	{'1ef1d1c2353967e2d61ecaddf76edfd058a778b4'}	{'c'}	{'C/C++'}
CVE-2011-2518	https://github.com/torvalds/linux	4e78c724d47e2342aa8fde61f6b8536f662f795f	BIGVUL	CWE-20	DoS	4.9	https://github.com/torvalds/linux/commit/4e78c724d47e2342aa8fde61f6b8536f662f795f	The tomoyo_mount_acl function in security/tomoyo/mount.c in the Linux kernel before 2.6.39.2 calls the kern_path function with arguments taken directly from a mount system call, which allows local users to cause a denial of service (OOPS) or possibly have unspecified other impact via a NULL value for the device name.		yes	TOMOYO: Fix oops in tomoyo_mount_acl(). In tomoyo_mount_acl() since 2.6.36, kern_path() was called without checking dev_name != NULL. As a result, an unprivileged user can trigger oops by issuing mount(NULL, "/", "ext3", 0, NULL) request. Fix this by checking dev_name != NULL before calling kern_path(dev_name). Signed-off-by: Tetsuo Handa <penguin-kernel@I-love.SAKURA.ne.jp> Cc: stable@kernel.org…	Tetsuo Handa	06/13/2011, 04:49:11	{}	{'security/tomoyo/mount.c': {'additions': 1, 'deletions': 1, 'changes': 2, 'status': 'modified'}}	{'2c53b436a30867eb6b47dd7bab23ba638d1fb0d2'}	{'c'}	{'C/C++'}
CVE-2011-2517	https://github.com/torvalds/linux	208c72f4fe44fe09577e7975ba0e7fa0278f3d03	BIGVUL	CWE-119	Overflow +Priv	7.2	https://github.com/torvalds/linux/commit/208c72f4fe44fe09577e7975ba0e7fa0278f3d03	Multiple buffer overflows in net/wireless/nl80211.c in the Linux kernel before 2.6.39.2 allow local users to gain privileges by leveraging the CAP_NET_ADMIN capability during scan operations with a long SSID value.		yes	nl80211: fix check for valid SSID size in scan operations In both trigger_scan and sched_scan operations, we were checking for the SSID length before assigning the value correctly. Since the memory was just kzalloc'ed, the check was always failing and SSID with over 32 characters were allowed to go through. This was causing a buffer overflow when copying the actual SSID to the proper place. This …	Luciano Coelho	05/18/2011, 21:43:38	{}	{'net/wireless/nl80211.c': {'additions': 2, 'deletions': 2, 'changes': 4, 'status': 'modified'}}	{'21bc7af6e5e684b44725b20f679e701e38ceef15'}	{'c'}	{'C/C++'}
CVE-2011-2496	https://github.com/torvalds/linux	982134ba62618c2d69fbbbd166d0a11ee3b7e3d8	BIGVUL	CWE-189	DoS Overflow	4.9	https://github.com/torvalds/linux/commit/982134ba62618c2d69fbbbd166d0a11ee3b7e3d8	Integer overflow in the vma_to_resize function in mm/mremap.c in the Linux kernel before 2.6.39 allows local users to cause a denial of service (BUG_ON and system crash) via a crafted mremap system call that expands a memory mapping.		yes	mm: avoid wrapping vm_pgoff in mremap() The normal mmap paths all avoid creating a mapping where the pgoff inside the mapping could wrap around due to overflow. However, an expanding mremap() can take such a non-wrapping mapping and make it bigger and cause a wrapping condition. Noticed by Robert Swiecki when running a system call fuzzer, where it caused a BUG_ON() due to terminally confusing the…	Linus Torvalds	04/07/2011, 14:35:50	{}	{'mm/mremap.c': {'additions': 9, 'deletions': 2, 'changes': 11, 'status': 'modified'}}	{'6221f222c0ebf1acdf7abcf927178f40e1a65e2a'}	{'c'}	{'C/C++'}
CVE-2011-2495	https://github.com/torvalds/linux	1d1221f375c94ef961ba8574ac4f85c8870ddd51	BIGVUL	CWE-264		2.1	https://github.com/torvalds/linux/commit/1d1221f375c94ef961ba8574ac4f85c8870ddd51	fs/proc/base.c in the Linux kernel before 2.6.39.4 does not properly restrict access to /proc/#####/io files, which allows local users to obtain sensitive I/O statistics by polling a file, as demonstrated by discovering the length of another user's password.		yes	proc: restrict access to /proc/PID/io /proc/PID/io may be used for gathering private information. E.g. for openssh and vsftpd daemons wchars/rchars may be used to learn the precise password length. Restrict it to processes being able to ptrace the target process. ptrace_may_access() is needed to prevent keeping open file descriptor of "io" file, executing setuid binary and gathering io informatio…	Vasiliy Kulikov	06/24/2011, 12:08:38	{}	{'fs/proc/base.c': {'additions': 5, 'deletions': 2, 'changes': 7, 'status': 'modified'}}	{'b0af8dfdd67699e25083478c63eedef2e72ebd85'}	{'c'}	{'C/C++'}
CVE-2011-2494	https://github.com/torvalds/linux	1a51410abe7d0ee4b1d112780f46df87d3621043	BIGVUL	CWE-200	+Info	2.1	https://github.com/torvalds/linux/commit/1a51410abe7d0ee4b1d112780f46df87d3621043	kernel/taskstats.c in the Linux kernel before 3.1 allows local users to obtain sensitive I/O statistics by sending taskstats commands to a netlink socket, as demonstrated by discovering the length of another user's password.		yes	Make TASKSTATS require root access Ok, this isn't optimal, since it means that 'iotop' needs admin capabilities, and we may have to work on this some more. But at the same time it is very much not acceptable to let anybody just read anybody elses IO statistics quite at this level. Use of the GENL_ADMIN_PERM suggested by Johannes Berg as an alternative to checking the capabilities by hand. Reporte…	Linus Torvalds	09/20/2011, 00:04:37	{}	{'kernel/taskstats.c': {'additions': 1, 'deletions': 0, 'changes': 1, 'status': 'modified'}}	{'b6a68a5ba4a5111379625d6d921e1c24fc17dc3a'}	{'c'}	{'C/C++'}
CVE-2011-2493	https://github.com/torvalds/linux	0449641130f5652b344ef6fa39fa019d7e94660a	BIGVUL		DoS	2.1	https://github.com/torvalds/linux/commit/0449641130f5652b344ef6fa39fa019d7e94660a	The ext4_fill_super function in fs/ext4/super.c in the Linux kernel before 2.6.39 does not properly initialize a certain error-report data structure, which allows local users to cause a denial of service (OOPS) by attempting to mount a crafted ext4 filesystem.		yes	ext4: init timer earlier to avoid a kernel panic in __save_error_info During mount, when we fail to open journal inode or root inode, the __save_error_info will mod_timer. But actually s_err_report isn't initialized yet and the kernel oops. The detailed information can be found https://bugzilla.kernel.org/show_bug.cgi?id=32082. The best way is to check whether the timer s_err_report is initialize…	Tao Ma	04/05/2011, 23:55:28	{}	{'fs/ext4/super.c': {'additions': 5, 'deletions': 3, 'changes': 8, 'status': 'modified'}}	{'6cba611e600ded15f642552ce6b5f7ee243bacf0'}	{'c'}	{'C/C++'}
CVE-2011-2486	https://github.com/davidben/nspluginwrapper	7e4ab8e1189846041f955e6c83f72bc1624e7a98	BIGVUL	CWE-264	Bypass	5.0	https://github.com/davidben/nspluginwrapper/commit/7e4ab8e1189846041f955e6c83f72bc1624e7a98	nspluginwrapper before 1.4.4 does not properly provide access to NPNVprivateModeBool variable settings, which could prevent Firefox plugins from determining if they should run in Private Browsing mode and allow remote attackers to bypass intended access restrictions, as demonstrated using Flash.		yes	Support all the new variables added	David Benjamin	03/25/2011, 22:52:42	{}	{'src/npw-rpc.c': {'additions': 7, 'deletions': 0, 'changes': 7, 'status': 'modified'}, 'src/npw-viewer.c': {'additions': 2, 'deletions': 0, 'changes': 2, 'status': 'modified'}, 'src/utils.c': {'additions': 7, 'deletions': 0, 'changes': 7, 'status': 'modified'}}	{'eb368e0cf9ea2b4e286d6f905b989a88aa442ab8'}	{'c'}	{'C/C++'}
CVE-2011-2211	https://github.com/torvalds/linux	21c5977a836e399fc710ff2c5367845ed5c2527f	BIGVUL	CWE-264	+Priv	7.2	https://github.com/torvalds/linux/commit/21c5977a836e399fc710ff2c5367845ed5c2527f	The osf_wait4 function in arch/alpha/kernel/osf_sys.c in the Linux kernel before 2.6.39.4 on the Alpha platform uses an incorrect pointer, which allows local users to gain privileges by writing a certain integer value to kernel memory.		yes	alpha: fix several security issues Fix several security issues in Alpha-specific syscalls. Untested, but mostly trivial. 1. Signedness issue in osf_getdomainname allows copying out-of-bounds kernel memory to userland. 2. Signedness issue in osf_sysinfo allows copying large amounts of kernel memory to userland. 3. Typo (?) in osf_getsysinfo bounds minimum instead of maximum copy size, allowing cop…	Dan Rosenberg	06/15/2011, 22:09:01	{}	{'arch/alpha/kernel/osf_sys.c': {'additions': 7, 'deletions': 4, 'changes': 11, 'status': 'modified'}}	{'ec8f9ceacef719a844ca269d654502af6a00a273'}	{'c'}	{'C/C++'}
CVE-2011-2183	https://github.com/torvalds/linux	2b472611a32a72f4a118c069c2d62a1a3f087afd	BIGVUL	CWE-362	DoS	4.0	https://github.com/torvalds/linux/commit/2b472611a32a72f4a118c069c2d62a1a3f087afd	Race condition in the scan_get_next_rmap_item function in mm/ksm.c in the Linux kernel before 2.6.39.3, when Kernel SamePage Merging (KSM) is enabled, allows local users to cause a denial of service (NULL pointer dereference) or possibly have unspecified other impact via a crafted application.		yes	ksm: fix NULL pointer dereference in scan_get_next_rmap_item() Andrea Righi reported a case where an exiting task can race against ksmd::scan_get_next_rmap_item (http://lkml.org/lkml/2011/6/1/742) easily triggering a NULL pointer dereference in ksmd. ksm_scan.mm_slot == &ksm_mm_head with only one registered mm CPU 1 (__ksm_exit) CPU 2 (scan_get_next_rmap_item) list_empty() is false lock slot == &…	Hugh Dickins	06/15/2011, 22:08:58	{}	{'mm/ksm.c': {'additions': 6, 'deletions': 0, 'changes': 6, 'status': 'modified'}}	{'c7cbb02222eccb82bfd42696b01abceddae663f2'}	{'c'}	{'C/C++'}
CVE-2011-2182	https://github.com/torvalds/linux	cae13fe4cc3f24820ffb990c09110626837e85d4	BIGVUL	CWE-119	Overflow +Priv +Info	7.2	https://github.com/torvalds/linux/commit/cae13fe4cc3f24820ffb990c09110626837e85d4	The ldm_frag_add function in fs/partitions/ldm.c in the Linux kernel before 2.6.39.1 does not properly handle memory allocation for non-initial fragments, which might allow local users to conduct buffer overflow attacks, and gain privileges or obtain sensitive information, via a crafted LDM partition table. NOTE: this vulnerability exists because of an incomplete fix for CVE-2011-1017.		yes	Fix for buffer overflow in ldm_frag_add not sufficient As Ben Hutchings discovered [1], the patch for CVE-2011-1017 (buffer overflow in ldm_frag_add) is not sufficient. The original patch in commit c340b1d64000 ("fs/partitions/ldm.c: fix oops caused by corrupted partition table") does not consider that, for subsequent fragments, previously allocated memory is used. [1] http://lkml.org/lkml/2011/5…	Timo Warns	05/19/2011, 07:24:17	{}	{'fs/partitions/ldm.c': {'additions': 5, 'deletions': 0, 'changes': 5, 'status': 'modified'}}	{'e6c9366b2adb52cba64b359b3050200743c7568c'}	{'c'}	{'C/C++'}
CVE-2011-1927	https://github.com/torvalds/linux	64f3b9e203bd06855072e295557dca1485a2ecba	BIGVUL		DoS	5.0	https://github.com/torvalds/linux/commit/64f3b9e203bd06855072e295557dca1485a2ecba	The ip_expire function in net/ipv4/ip_fragment.c in the Linux kernel before 2.6.39 does not properly construct ICMP_TIME_EXCEEDED packets after a timeout, which allows remote attackers to cause a denial of service (invalid pointer dereference) via crafted fragmented packets.		yes	net: ip_expire() must revalidate route Commit 4a94445c9a5c (net: Use ip_route_input_noref() in input path) added a bug in IP defragmentation handling, in case timeout is fired. When a frame is defragmented, we use last skb dst field when building final skb. Its dst is valid, since we are in rcu read section. But if a timeout occurs, we take first queued fragment to build one ICMP TIME EXCEEDED me…	Eric Dumazet	05/04/2011, 10:02:26	{}	{'net/ipv4/ip_fragment.c': {'additions': 15, 'deletions': 16, 'changes': 31, 'status': 'modified'}}	{'ff538818f4a82c4cf02d2d6bd6ac5c7360b9d41d'}	{'c'}	{'C/C++'}
CVE-2011-1833	https://github.com/torvalds/linux	764355487ea220fdc2faf128d577d7f679b91f97	BIGVUL	CWE-264	Bypass	3.3	https://github.com/torvalds/linux/commit/764355487ea220fdc2faf128d577d7f679b91f97	Race condition in the ecryptfs_mount function in fs/ecryptfs/main.c in the eCryptfs subsystem in the Linux kernel before 3.1 allows local users to bypass intended file permissions via a mount.ecryptfs_private mount with a mismatched uid.		yes	Ecryptfs: Add mount option to check uid of device being mounted = expect uid Close a TOCTOU race for mounts done via ecryptfs-mount-private. The mount source (device) can be raced when the ownership test is done in userspace. Provide Ecryptfs a means to force the uid check at mount time. Signed-off-by: John Johansen <john.johansen@canonical.com> Cc: <stable@kernel.org> Signed-off-by: Tyler Hicks …	John Johansen	07/22/2011, 15:14:15	{}	{'fs/ecryptfs/main.c': {'additions': 21, 'deletions': 2, 'changes': 23, 'status': 'modified'}}	{'99b373ff2d1246f64b97a3d449a2fd6018d504e6'}	{'c'}	{'C/C++'}
CVE-2011-1768	https://github.com/torvalds/linux	d5aa407f59f5b83d2c50ec88f5bf56d40f1f8978	BIGVUL	CWE-362	DoS	5.4	https://github.com/torvalds/linux/commit/d5aa407f59f5b83d2c50ec88f5bf56d40f1f8978	The tunnels implementation in the Linux kernel before 2.6.34, when tunnel functionality is configured as a module, allows remote attackers to cause a denial of service (OOPS) by sending a packet during module loading.		yes	tunnels: fix netns vs proto registration ordering Same stuff as in ip_gre patch: receive hook can be called before netns setup is done, oopsing in net_generic(). Signed-off-by: Alexey Dobriyan <adobriyan@gmail.com> Signed-off-by: David S. Miller <davem@davemloft.net>	Alexey Dobriyan	02/16/2010, 09:05:04	{}	{'net/ipv4/ipip.c': {'additions': 6, 'deletions': 7, 'changes': 13, 'status': 'modified'}, 'net/ipv6/ip6_tunnel.c': {'additions': 15, 'deletions': 13, 'changes': 28, 'status': 'modified'}, 'net/ipv6/sit.c': {'additions': 6, 'deletions': 7, 'changes': 13, 'status': 'modified'}, 'net/ipv6/xfrm6_tunnel.c': {'additions': 20, 'deletions': 35, 'changes': 55, 'status': 'modified'}}	{'c2892f02712e9516d72841d5c019ed6916329794'}	{'c'}	{'C/C++'}
CVE-2011-1767	https://github.com/torvalds/linux	c2892f02712e9516d72841d5c019ed6916329794	BIGVUL		DoS	5.4	https://github.com/torvalds/linux/commit/c2892f02712e9516d72841d5c019ed6916329794	net/ipv4/ip_gre.c in the Linux kernel before 2.6.34, when ip_gre is configured as a module, allows remote attackers to cause a denial of service (OOPS) by sending a packet during module loading.		yes	gre: fix netns vs proto registration ordering GRE protocol receive hook can be called right after protocol addition is done. If netns stuff is not yet initialized, we're going to oops in net_generic(). This is remotely oopsable if ip_gre is compiled as module and packet comes at unfortunate moment of module loading. Signed-off-by: Alexey Dobriyan <adobriyan@gmail.com> Signed-off-by: David S. Mill…	Alexey Dobriyan	02/16/2010, 07:57:44	{}	{'net/ipv4/ip_gre.c': {'additions': 10, 'deletions': 9, 'changes': 19, 'status': 'modified'}}	{'749f621e20ab0db35a15ff730088922603c809ba'}	{'c'}	{'C/C++'}
CVE-2011-1759	https://github.com/torvalds/linux	0f22072ab50cac7983f9660d33974b45184da4f9	BIGVUL	CWE-189	DoS Overflow +Priv Mem. Corr.	6.2	https://github.com/torvalds/linux/commit/0f22072ab50cac7983f9660d33974b45184da4f9	Integer overflow in the sys_oabi_semtimedop function in arch/arm/kernel/sys_oabi-compat.c in the Linux kernel before 2.6.39 on the ARM platform, when CONFIG_OABI_COMPAT is enabled, allows local users to gain privileges or cause a denial of service (heap memory corruption) by providing a crafted argument and leveraging a race condition.		yes	ARM: 6891/1: prevent heap corruption in OABI semtimedop When CONFIG_OABI_COMPAT is set, the wrapper for semtimedop does not bound the nsops argument. A sufficiently large value will cause an integer overflow in allocation size, followed by copying too much data into the allocated buffer. Fix this by restricting nsops to SEMOPM. Untested. Cc: stable@kernel.org Signed-off-by: Dan Rosenberg <drosenb…	Dan Rosenberg	04/29/2011, 14:48:07	{}	{'arch/arm/kernel/sys_oabi-compat.c': {'additions': 1, 'deletions': 1, 'changes': 2, 'status': 'modified'}}	{'408133e9dca2b94c64b917b144ec816df913a94e'}	{'c'}	{'C/C++'}
CVE-2011-1479	https://github.com/torvalds/linux	d0de4dc584ec6aa3b26fffea320a8457827768fc	BIGVUL	CWE-399	DoS	4.7	https://github.com/torvalds/linux/commit/d0de4dc584ec6aa3b26fffea320a8457827768fc	Double free vulnerability in the inotify subsystem in the Linux kernel before 2.6.39 allows local users to cause a denial of service (system crash) via vectors involving failed attempts to create files. NOTE: this vulnerability exists because of an incorrect fix for CVE-2010-4250.		yes	inotify: fix double free/corruption of stuct user On an error path in inotify_init1 a normal user can trigger a double free of struct user. This is a regression introduced by a2ae4cc9a16e ("inotify: stop kernel memory leak on file creation failure"). We fix this by making sure that if a group exists the user reference is dropped when the group is cleaned up. We should not explictly drop the refer…	Eric Paris	04/05/2011, 21:20:50	{}	{'fs/notify/inotify/inotify_fsnotify.c': {'additions': 1, 'deletions': 0, 'changes': 1, 'status': 'modified'}, 'fs/notify/inotify/inotify_user.c': {'additions': 13, 'deletions': 26, 'changes': 39, 'status': 'modified'}}	{'623dda65b6f71e6474f3f156dbed2acf6ff43584'}	{'c'}	{'C/C++'}
CVE-2011-1477	https://github.com/torvalds/linux	4d00135a680727f6c3be78f8befaac009030e4df	BIGVUL	CWE-119	DoS Overflow +Priv Mem. Corr.	7.2	https://github.com/torvalds/linux/commit/4d00135a680727f6c3be78f8befaac009030e4df	Multiple array index errors in sound/oss/opl3.c in the Linux kernel before 2.6.39 allow local users to cause a denial of service (heap memory corruption) or possibly gain privileges by leveraging write access to /dev/sequencer.		yes	sound/oss/opl3: validate voice and channel indexes User-controllable indexes for voice and channel values may cause reading and writing beyond the bounds of their respective arrays, leading to potentially exploitable memory corruption. Validate these indexes. Signed-off-by: Dan Rosenberg <drosenberg@vsecurity.com> Cc: stable@kernel.org Signed-off-by: Takashi Iwai <tiwai@suse.de>	Dan Rosenberg	03/23/2011, 15:42:57	{}	{'sound/oss/opl3.c': {'additions': 13, 'deletions': 2, 'changes': 15, 'status': 'modified'}}	{'b769f49463711205d57286e64cf535ed4daf59e9'}	{'c'}	{'C/C++'}
CVE-2011-1476	https://github.com/torvalds/linux	b769f49463711205d57286e64cf535ed4daf59e9	BIGVUL	CWE-189	DoS Mem. Corr.	4.0	https://github.com/torvalds/linux/commit/b769f49463711205d57286e64cf535ed4daf59e9	Integer underflow in the Open Sound System (OSS) subsystem in the Linux kernel before 2.6.39 on unspecified non-x86 platforms allows local users to cause a denial of service (memory corruption) by leveraging write access to /dev/sequencer.		yes	sound/oss: remove offset from load_patch callbacks Was: [PATCH] sound/oss/midi_synth: prevent underflow, use of uninitialized value, and signedness issue The offset passed to midi_synth_load_patch() can be essentially arbitrary. If it's greater than the header length, this will result in a copy_from_user(dst, src, negative_val). While this will just return -EFAULT on x86, on other architectures t…	Dan Rosenberg	03/23/2011, 14:53:41	{}	{'sound/oss/dev_table.h': {'additions': 1, 'deletions': 1, 'changes': 2, 'status': 'modified'}, 'sound/oss/midi_synth.c': {'additions': 13, 'deletions': 17, 'changes': 30, 'status': 'modified'}, 'sound/oss/midi_synth.h': {'additions': 1, 'deletions': 1, 'changes': 2, 'status': 'modified'}, 'sound/oss/opl3.c': {'additions': 2, 'deletions': 6, 'changes': 8, 'status': 'modified'}, 'sound/oss/sequenc…	{'ce24f58a1187ca3058d72c3f897e3b574209ab20'}	{'c', 'h'}	{'C/C++'}
CVE-2011-1160	https://github.com/torvalds/linux	1309d7afbed112f0e8e90be9af975550caa0076b	BIGVUL	CWE-200	+Info	2.1	https://github.com/torvalds/linux/commit/1309d7afbed112f0e8e90be9af975550caa0076b	The tpm_open function in drivers/char/tpm/tpm.c in the Linux kernel before 2.6.39 does not initialize a certain buffer, which allows local users to obtain potentially sensitive information from kernel memory via unspecified vectors.		yes	char/tpm: Fix unitialized usage of data buffer This patch fixes information leakage to the userspace by initializing the data buffer to zero. Reported-by: Peter Huewe <huewe.external@infineon.com> Signed-off-by: Peter Huewe <huewe.external@infineon.com> Signed-off-by: Marcel Selhorst <m.selhorst@sirrix.com> [ Also removed the silly "* sizeof(u8)". If that isn't 1, we have way deeper problems than…	Peter Huewe	03/29/2011, 11:31:25	{}	{'drivers/char/tpm/tpm.c': {'additions': 1, 'deletions': 1, 'changes': 2, 'status': 'modified'}}	{'0444d76ae64fffc7851797fc1b6ebdbb44ac504a'}	{'c'}	{'C/C++'}
CVE-2011-1080	https://github.com/torvalds/linux	d846f71195d57b0bbb143382647c2c6638b04c5a	BIGVUL	CWE-20	+Info	2.1	https://github.com/torvalds/linux/commit/d846f71195d57b0bbb143382647c2c6638b04c5a	The do_replace function in net/bridge/netfilter/ebtables.c in the Linux kernel before 2.6.39 does not ensure that a certain name field ends with a '0' character, which allows local users to obtain potentially sensitive information from kernel stack memory by leveraging the CAP_NET_ADMIN capability to replace a table, and then reading a modprobe command line.		yes	bridge: netfilter: fix information leak Struct tmp is copied from userspace. It is not checked whether the "name" field is NULL terminated. This may lead to buffer overflow and passing contents of kernel stack as a module name to try_then_request_module() and, consequently, to modprobe commandline. It would be seen by all userspace processes. Signed-off-by: Vasiliy Kulikov <segoon@openwall.com> S…	Vasiliy Kulikov	02/14/2011, 15:49:23	{}	{'net/bridge/netfilter/ebtables.c': {'additions': 2, 'deletions': 0, 'changes': 2, 'status': 'modified'}}	{'44bd4de9c2270b22c3c898310102bc6be9ed2978'}	{'c'}	{'C/C++'}
CVE-2011-1079	https://github.com/torvalds/linux	43629f8f5ea32a998d06d1bb41eefa0e821ff573	BIGVUL	CWE-20	DoS +Info	5.4	https://github.com/torvalds/linux/commit/43629f8f5ea32a998d06d1bb41eefa0e821ff573	The bnep_sock_ioctl function in net/bluetooth/bnep/sock.c in the Linux kernel before 2.6.39 does not ensure that a certain device field ends with a '0' character, which allows local users to obtain potentially sensitive information from kernel stack memory, or cause a denial of service (BUG and system crash), via a BNEPCONNADD command.		yes	Bluetooth: bnep: fix buffer overflow Struct ca is copied from userspace. It is not checked whether the "device" field is NULL terminated. This potentially leads to BUG() inside of alloc_netdev_mqs() and/or information leak by creating a device with a name made of contents of kernel stack. Signed-off-by: Vasiliy Kulikov <segoon@openwall.com> Signed-off-by: Gustavo F. Padovan <padovan@profusion.mob…	Vasiliy Kulikov	02/14/2011, 10:54:31	{}	{'net/bluetooth/bnep/sock.c': {'additions': 1, 'deletions': 0, 'changes': 1, 'status': 'modified'}}	{'d9f51b51db2064c9049bf7924318fd8c6ed852cb'}	{'c'}	{'C/C++'}
CVE-2011-1078	https://github.com/torvalds/linux	c4c896e1471aec3b004a693c689f60be3b17ac86	BIGVUL	CWE-200	+Info	1.9	https://github.com/torvalds/linux/commit/c4c896e1471aec3b004a693c689f60be3b17ac86	The sco_sock_getsockopt_old function in net/bluetooth/sco.c in the Linux kernel before 2.6.39 does not initialize a certain structure, which allows local users to obtain potentially sensitive information from kernel stack memory via the SCO_CONNINFO option.		yes	Bluetooth: sco: fix information leak to userspace struct sco_conninfo has one padding byte in the end. Local variable cinfo of type sco_conninfo is copied to userspace with this uninizialized one byte, leading to old stack contents leak. Signed-off-by: Vasiliy Kulikov <segoon@openwall.com> Signed-off-by: Gustavo F. Padovan <padovan@profusion.mobi>	Vasiliy Kulikov	02/14/2011, 10:54:26	{}	{'net/bluetooth/sco.c': {'additions': 1, 'deletions': 0, 'changes': 1, 'status': 'modified'}}	{'43629f8f5ea32a998d06d1bb41eefa0e821ff573'}	{'c'}	{'C/C++'}
CVE-2011-1023	https://github.com/torvalds/linux	6094628bfd94323fc1cea05ec2c6affd98c18f7f	BIGVUL		DoS	4.9	https://github.com/torvalds/linux/commit/6094628bfd94323fc1cea05ec2c6affd98c18f7f	The Reliable Datagram Sockets (RDS) subsystem in the Linux kernel before 2.6.38 does not properly handle congestion map updates, which allows local users to cause a denial of service (BUG_ON and system crash) via vectors involving (1) a loopback (aka loop) transmit operation or (2) an InfiniBand (aka ib) transmit operation.		yes	rds: prevent BUG_ON triggering on congestion map updates Recently had this bug halt reported to me: kernel BUG at net/rds/send.c:329! Oops: Exception in kernel mode, sig: 5 [#1] SMP NR_CPUS=1024 NUMA pSeries Modules linked in: rds sunrpc ipv6 dm_mirror dm_region_hash dm_log ibmveth sg ext4 jbd2 mbcache sd_mod crc_t10dif ibmvscsic scsi_transport_srp scsi_tgt dm_mod [last unloaded: scsi_wait_scan] …	Neil Horman	03/02/2011, 06:28:22	{}	{'net/rds/ib_send.c': {'additions': 4, 'deletions': 1, 'changes': 5, 'status': 'modified'}, 'net/rds/loop.c': {'additions': 8, 'deletions': 3, 'changes': 11, 'status': 'modified'}}	{'9ac3524a948cab48137a8b40a4fa8ae1092b0a24'}	{'c'}	{'C/C++'}
CVE-2011-1021	https://github.com/torvalds/linux	526b4af47f44148c9d665e57723ed9f86634c6e3	BIGVUL	CWE-264		3.6	https://github.com/torvalds/linux/commit/526b4af47f44148c9d665e57723ed9f86634c6e3	drivers/acpi/debugfs.c in the Linux kernel before 3.0 allows local users to modify arbitrary kernel memory locations by leveraging root privileges to write to the /sys/kernel/debug/acpi/custom_method file. NOTE: this vulnerability exists because of an incomplete fix for CVE-2010-4347.		yes	ACPI: Split out custom_method functionality into an own driver With /sys/kernel/debug/acpi/custom_method root can write to arbitrary memory and increase his priveleges, even if these are restricted. -> Make this an own debug .config option and warn about the security issue in the config description. -> Still keep acpi/debugfs.c which now only creates an empty /sys/kernel/debug/acpi directory. The…	Thomas Renninger	05/26/2011, 10:26:24	{}	{'Documentation/acpi/method-customizing.txt': {'additions': 5, 'deletions': 0, 'changes': 5, 'status': 'modified'}, 'drivers/acpi/Kconfig': {'additions': 15, 'deletions': 0, 'changes': 15, 'status': 'modified'}, 'drivers/acpi/Makefile': {'additions': 1, 'deletions': 0, 'changes': 1, 'status': 'modified'}, 'drivers/acpi/custom_method.c': {'additions': 100, 'deletions': 0, 'changes': 100, 'status':…	{'aecad432fd68dafa5b3b497c4816fbfce6fd4066'}	{'c', 'txt'}	{'C/C++'}
CVE-2011-0716	https://github.com/torvalds/linux	6b0d6a9b4296fa16a28d10d416db7a770fc03287	BIGVUL	CWE-399	DoS Mem. Corr.	4.7	https://github.com/torvalds/linux/commit/6b0d6a9b4296fa16a28d10d416db7a770fc03287	The br_multicast_add_group function in net/bridge/br_multicast.c in the Linux kernel before 2.6.38, when a certain Ethernet bridge configuration is used, allows local users to cause a denial of service (memory corruption and system crash) by sending IGMP packets to a local interface.		yes	bridge: Fix mglist corruption that leads to memory corruption The list mp->mglist is used to indicate whether a multicast group is active on the bridge interface itself as opposed to one of the constituent interfaces in the bridge. Unfortunately the operation that adds the mp->mglist node to the list neglected to check whether it has already been added. This leads to list corruption in the form o…	Herbert Xu	02/11/2011, 12:36:55	{}	{'net/bridge/br_multicast.c': {'additions': 2, 'deletions': 1, 'changes': 3, 'status': 'modified'}}	{'946bf5ee3c46f73b5cbd52aab594697b1a132d1f'}	{'c'}	{'C/C++'}
CVE-2011-0006	https://github.com/torvalds/linux	867c20265459d30a01b021a9c1e81fb4c5832aa9	BIGVUL	CWE-264	Bypass	1.9	https://github.com/torvalds/linux/commit/867c20265459d30a01b021a9c1e81fb4c5832aa9	The ima_lsm_rule_init function in security/integrity/ima/ima_policy.c in the Linux kernel before 2.6.37, when the Linux Security Modules (LSM) framework is disabled, allows local users to bypass Integrity Measurement Architecture (IMA) rules in opportunistic circumstances by leveraging an administrator's addition of an IMA rule for LSM.		yes	ima: fix add LSM rule bug If security_filter_rule_init() doesn't return a rule, then not everything is as fine as the return code implies. This bug only occurs when the LSM (eg. SELinux) is disabled at runtime. Adding an empty LSM rule causes ima_match_rules() to always succeed, ignoring any remaining rules. default IMA TCB policy: # PROC_SUPER_MAGIC dont_measure fsmagic=0x9fa0 # SYSFS_MAGIC dont…	Mimi Zohar	01/03/2011, 22:59:10	{}	{'security/integrity/ima/ima_policy.c': {'additions': 2, 'deletions': 0, 'changes': 2, 'status': 'modified'}}	{'03ed6a3aa600c48593c3984812fda2d5945ddb46'}	{'c'}	{'C/C++'}
CVE-2010-4650	https://github.com/torvalds/linux	7572777eef78ebdee1ecb7c258c0ef94d35bad16	BIGVUL	CWE-119	DoS Overflow	4.6	https://github.com/torvalds/linux/commit/7572777eef78ebdee1ecb7c258c0ef94d35bad16	Buffer overflow in the fuse_do_ioctl function in fs/fuse/file.c in the Linux kernel before 2.6.37 allows local users to cause a denial of service or possibly have unspecified other impact by leveraging the ability to operate a CUSE server.		yes	fuse: verify ioctl retries Verify that the total length of the iovec returned in FUSE_IOCTL_RETRY doesn't overflow iov_length(). Signed-off-by: Miklos Szeredi <mszeredi@suse.cz> CC: Tejun Heo <tj@kernel.org> CC: <stable@kernel.org> [2.6.31+]	Miklos Szeredi	11/30/2010, 15:39:27	{}	{'fs/fuse/file.c': {'additions': 22, 'deletions': 0, 'changes': 22, 'status': 'modified'}}	{'d9d318d39dd5cb686660504a3565aac453709ccc'}	{'c'}	{'C/C++'}
CVE-2010-4648	https://github.com/torvalds/linux	0a54917c3fc295cb61f3fb52373c173fd3b69f48	BIGVUL			3.3	https://github.com/torvalds/linux/commit/0a54917c3fc295cb61f3fb52373c173fd3b69f48	The orinoco_ioctl_set_auth function in drivers/net/wireless/orinoco/wext.c in the Linux kernel before 2.6.37 does not properly implement a TKIP protection mechanism, which makes it easier for remote attackers to obtain access to a Wi-Fi network by reading Wi-Fi frames.		yes	orinoco: fix TKIP countermeasure behaviour Enable the port when disabling countermeasures, and disable it on enabling countermeasures. This bug causes the response of the system to certain attacks to be ineffective. It also prevents wpa_supplicant from getting scan results, as wpa_supplicant disables countermeasures on startup - preventing the hardware from scanning. wpa_supplicant works with ap_…	David Kilroy	12/05/2010, 15:43:55	{}	{'drivers/net/wireless/orinoco/wext.c': {'additions': 2, 'deletions': 2, 'changes': 4, 'status': 'modified'}}	{'ba34fcee476d11e7c9df95932787a22a96ff6e68'}	{'c'}	{'C/C++'}
CVE-2010-4250	https://github.com/torvalds/linux	a2ae4cc9a16e211c8a128ba10d22a85431f093ab	BIGVUL	CWE-399	DoS	4.9	https://github.com/torvalds/linux/commit/a2ae4cc9a16e211c8a128ba10d22a85431f093ab	Memory leak in the inotify_init1 function in fs/notify/inotify/inotify_user.c in the Linux kernel before 2.6.37 allows local users to cause a denial of service (memory consumption) via vectors involving failed attempts to create files.		yes	inotify: stop kernel memory leak on file creation failure If inotify_init is unable to allocate a new file for the new inotify group we leak the new group. This patch drops the reference on the group on file allocation failure. Reported-by: Vegard Nossum <vegard.nossum@gmail.com> cc: stable@kernel.org Signed-off-by: Eric Paris <eparis@redhat.com>	Eric Paris	11/23/2010, 23:18:37	{}	{'fs/notify/inotify/inotify_user.c': {'additions': 1, 'deletions': 0, 'changes': 1, 'status': 'modified'}}	{'09e5f14e57c70f9d357862bb56e57026c51092a1'}	{'c'}	{'C/C++'}
CVE-2013-7027	https://github.com/torvalds/linux	f5563318ff1bde15b10e736e97ffce13be08bc1a	BIGVUL	CWE-119	DoS Overflow	6.1	https://github.com/torvalds/linux/commit/f5563318ff1bde15b10e736e97ffce13be08bc1a	The ieee80211_radiotap_iterator_init function in net/wireless/radiotap.c in the Linux kernel before 3.11.7 does not check whether a frame contains any data outside of the header, which might allow attackers to cause a denial of service (buffer over-read) via a crafted header.		yes	wireless: radiotap: fix parsing buffer overrun When parsing an invalid radiotap header, the parser can overrun the buffer that is passed in because it doesn't correctly check 1) the minimum radiotap header size 2) the space for extended bitmaps The first issue doesn't affect any in-kernel user as they all check the minimum size before calling the radiotap function. The second issue could potentia…	Johannes Berg	10/11/2013, 12:47:05	{}	{'net/wireless/radiotap.c': {'additions': 6, 'deletions': 1, 'changes': 7, 'status': 'modified'}}	{'f38dd58ccca0d612e62509f75e99952dcf316cb2'}	{'c'}	{'C/C++'}
CVE-2013-7026	https://github.com/torvalds/linux	a399b29dfbaaaf91162b2dc5a5875dd51bbfa2a1	BIGVUL	CWE-362	DoS	4.7	https://github.com/torvalds/linux/commit/a399b29dfbaaaf91162b2dc5a5875dd51bbfa2a1	Multiple race conditions in ipc/shm.c in the Linux kernel before 3.12.2 allow local users to cause a denial of service (use-after-free and system crash) or possibly have unspecified other impact via a crafted application that uses shmctl IPC_RMID operations in conjunction with other shm system calls.		yes	ipc,shm: fix shm_file deletion races When IPC_RMID races with other shm operations there's potential for use-after-free of the shm object's associated file (shm_file). Here's the race before this patch: TASK 1 TASK 2 ------ ------ shm_rmid() ipc_lock_object() shmctl() shp = shm_obtain_object_check() shm_destroy() shum_unlock() fput(shp->shm_file) ipc_lock_object() shmem_lock(shp->shm_file) <OOPS>…	Greg Thelen	11/21/2013, 22:32:00	{}	{'ipc/shm.c': {'additions': 23, 'deletions': 5, 'changes': 28, 'status': 'modified'}}	{'30b0a105d9f7141e4cbf72ae5511832457d89788'}	{'c'}	{'C/C++'}
CVE-2013-7024	https://github.com/FFmpeg/FFmpeg	fe448cd28d674c3eff3072552eae366d0b659ce9	BIGVUL	CWE-119	DoS Overflow	6.8	https://github.com/FFmpeg/FFmpeg/commit/fe448cd28d674c3eff3072552eae366d0b659ce9	The jpeg2000_decode_tile function in libavcodec/jpeg2000dec.c in FFmpeg before 2.1 does not consider the component number in certain calculations, which allows remote attackers to cause a denial of service (out-of-bounds array access) or possibly have unspecified other impact via crafted JPEG2000 data.		yes	avcodec/jpeg2000dec: prevent out of array accesses in pixel addressing Fixes Ticket2921 Signed-off-by: Michael Niedermayer <michaelni@gmx.at>	Michael Niedermayer	10/13/2013, 19:18:23	{}	{'libavcodec/jpeg2000dec.c': {'additions': 4, 'deletions': 4, 'changes': 8, 'status': 'modified'}}	{'e54f4510aa45d8074544dc8b565f6e32c66ef404'}	{'c'}	{'C/C++'}
CVE-2013-7023	https://github.com/FFmpeg/FFmpeg	f31011e9abfb2ae75bb32bc44e2c34194c8dc40a	BIGVUL	CWE-119	DoS Overflow	6.8	https://github.com/FFmpeg/FFmpeg/commit/f31011e9abfb2ae75bb32bc44e2c34194c8dc40a	The ff_combine_frame function in libavcodec/parser.c in FFmpeg before 2.1 does not properly handle certain memory-allocation errors, which allows remote attackers to cause a denial of service (out-of-bounds array access) or possibly have unspecified other impact via crafted data.		yes	avcodec/parser: reset indexes on realloc failure Fixes Ticket2982 Signed-off-by: Michael Niedermayer <michaelni@gmx.at>	Michael Niedermayer	09/26/2013, 19:03:48	{}	{'libavcodec/parser.c': {'additions': 7, 'deletions': 3, 'changes': 10, 'status': 'modified'}}	{'5dc6c0ea9ee7836df039c71259c7e538d7058243'}	{'c'}	{'C/C++'}
CVE-2013-7022	https://github.com/FFmpeg/FFmpeg	e07ac727c1cc9eed39e7f9117c97006f719864bd	BIGVUL	CWE-119	DoS Overflow	6.8	https://github.com/FFmpeg/FFmpeg/commit/e07ac727c1cc9eed39e7f9117c97006f719864bd	The g2m_init_buffers function in libavcodec/g2meet.c in FFmpeg before 2.1 does not properly allocate memory for tiles, which allows remote attackers to cause a denial of service (out-of-bounds array access) or possibly have unspecified other impact via crafted Go2Webinar data.		yes	avcodec/g2meet: Fix framebuf size Currently the code can in some cases draw tiles that hang outside the allocated buffer. This patch increases the buffer size to avoid out of array accesses. An alternative would be to fail if such tiles are encountered. I do not know if any valid files use such hanging tiles. Fixes Ticket2971 Found-by: ami_stuff Signed-off-by: Michael Niedermayer <michaelni@gmx.a…	Michael Niedermayer	09/21/2013, 21:34:11	{}	{'libavcodec/g2meet.c': {'additions': 2, 'deletions': 2, 'changes': 4, 'status': 'modified'}}	{'5dca837ac39a435fa3ff1a10eb5486dbc22be0c5'}	{'c'}	{'C/C++'}
CVE-2013-7021	https://github.com/FFmpeg/FFmpeg	cdd5df8189ff1537f7abe8defe971f80602cc2d2	BIGVUL	CWE-399	DoS	6.8	https://github.com/FFmpeg/FFmpeg/commit/cdd5df8189ff1537f7abe8defe971f80602cc2d2	The filter_frame function in libavfilter/vf_fps.c in FFmpeg before 2.1 does not properly ensure the availability of FIFO content, which allows remote attackers to cause a denial of service (double free) or possibly have unspecified other impact via crafted data.		yes	avfilter/vf_fps: make sure the fifo is not empty before using it Fixes Ticket2905 Signed-off-by: Michael Niedermayer <michaelni@gmx.at>	Michael Niedermayer	09/02/2013, 02:32:23	{}	{'libavfilter/vf_fps.c': {'additions': 1, 'deletions': 1, 'changes': 2, 'status': 'modified'}}	{'b339dccbba877eb00c4cac2b2761c07f9ba064e6'}	{'c'}	{'C/C++'}
CVE-2013-7020	https://github.com/FFmpeg/FFmpeg	b05cd1ea7e45a836f7f6071a716c38bb30326e0f	BIGVUL	CWE-119	DoS Overflow	6.8	https://github.com/FFmpeg/FFmpeg/commit/b05cd1ea7e45a836f7f6071a716c38bb30326e0f	The read_header function in libavcodec/ffv1dec.c in FFmpeg before 2.1 does not properly enforce certain bit-count and colorspace constraints, which allows remote attackers to cause a denial of service (out-of-bounds array access) or possibly have unspecified other impact via crafted FFV1 data.		yes	ffv1dec: Check bits_per_raw_sample and colorspace for equality in ver 0/1 headers Signed-off-by: Michael Niedermayer <michaelni@gmx.at>	Michael Niedermayer	08/30/2013, 04:08:32	{}	{'libavcodec/ffv1dec.c': {'additions': 8, 'deletions': 7, 'changes': 15, 'status': 'modified'}}	{'05507348afa1c3ec53ecc1ba9061213a5154badd'}	{'c'}	{'C/C++'}
CVE-2013-7019	https://github.com/FFmpeg/FFmpeg	a1b9004b768bef606ee98d417bceb9392ceb788d	BIGVUL	CWE-20	DoS	6.8	https://github.com/FFmpeg/FFmpeg/commit/a1b9004b768bef606ee98d417bceb9392ceb788d	The get_cox function in libavcodec/jpeg2000dec.c in FFmpeg before 2.1 does not properly validate the reduction factor, which allows remote attackers to cause a denial of service (out-of-bounds array access) or possibly have unspecified other impact via crafted JPEG2000 data.		yes	avcodec/jpeg2000dec: fix context consistency with too large lowres Fixes out of array accesses Fixes Ticket2898 Signed-off-by: Michael Niedermayer <michaelni@gmx.at>	Michael Niedermayer	10/15/2013, 11:15:47	{}	{'libavcodec/jpeg2000dec.c': {'additions': 11, 'deletions': 4, 'changes': 15, 'status': 'modified'}}	{'0a6ce255ab49094e90aa5c7c76c46e0dccd5708d'}	{'c'}	{'C/C++'}
CVE-2013-7018	https://github.com/FFmpeg/FFmpeg	9a271a9368eaabf99e6c2046103acb33957e63b7	BIGVUL	CWE-119	DoS Overflow	6.8	https://github.com/FFmpeg/FFmpeg/commit/9a271a9368eaabf99e6c2046103acb33957e63b7	libavcodec/jpeg2000dec.c in FFmpeg before 2.1 does not ensure the use of valid code-block dimension values, which allows remote attackers to cause a denial of service (out-of-bounds array access) or possibly have unspecified other impact via crafted JPEG2000 data.		yes	jpeg2000: check log2_cblk dimensions Fixes out of array access Fixes Ticket2895 Found-by: Piotr Bandurski <ami_stuff@o2.pl> Signed-off-by: Michael Niedermayer <michaelni@gmx.at>	Michael Niedermayer	08/24/2013, 01:19:40	{}	{'libavcodec/jpeg2000dec.c': {'additions': 8, 'deletions': 0, 'changes': 8, 'status': 'modified'}}	{'b8ff4f5ea3d321b7922e6862aab521ec18830d88'}	{'c'}	{'C/C++'}
CVE-2013-7017	https://github.com/FFmpeg/FFmpeg	912ce9dd2080c5837285a471d750fa311e09b555	BIGVUL		DoS	6.8	https://github.com/FFmpeg/FFmpeg/commit/912ce9dd2080c5837285a471d750fa311e09b555	libavcodec/jpeg2000.c in FFmpeg before 2.1 allows remote attackers to cause a denial of service (invalid pointer dereference) or possibly have unspecified other impact via crafted JPEG2000 data.		yes	jpeg2000: fix dereferencing invalid pointers Found-by: Laurent Butti <laurentb@gmail.com> Signed-off-by: Michael Niedermayer <michaelni@gmx.at>	Michael Niedermayer	08/23/2013, 15:18:21	{}	{'libavcodec/jpeg2000.c': {'additions': 8, 'deletions': 6, 'changes': 14, 'status': 'modified'}}	{'800ea20cadce7c5ec06e7821dc83dedb6e20209e'}	{'c'}	{'C/C++'}
CVE-2013-7016	https://github.com/FFmpeg/FFmpeg	8bb11c3ca77b52e05a9ed1496a65f8a76e6e2d8f	BIGVUL	CWE-119	DoS Overflow	6.8	https://github.com/FFmpeg/FFmpeg/commit/8bb11c3ca77b52e05a9ed1496a65f8a76e6e2d8f	The get_siz function in libavcodec/jpeg2000dec.c in FFmpeg before 2.1 does not ensure the expected sample separation, which allows remote attackers to cause a denial of service (out-of-bounds array access) or possibly have unspecified other impact via crafted JPEG2000 data.		yes	avcodec/jpeg2000dec: Check cdx/y values more carefully Some invalid values where not handled correctly in the later pixel format matching code. Fixes out of array accesses Fixes Ticket2848 Found-by: Piotr Bandurski <ami_stuff@o2.pl> Signed-off-by: Michael Niedermayer <michaelni@gmx.at>	Michael Niedermayer	08/21/2013, 02:40:50	{}	{'libavcodec/jpeg2000dec.c': {'additions': 2, 'deletions': 1, 'changes': 3, 'status': 'modified'}}	{'c443689afbb3edf3b025d4b7834c707d63eaa6b4'}	{'c'}	{'C/C++'}
CVE-2013-7015	https://github.com/FFmpeg/FFmpeg	880c73cd76109697447fbfbaa8e5ee5683309446	BIGVUL	CWE-20	DoS	6.8	https://github.com/FFmpeg/FFmpeg/commit/880c73cd76109697447fbfbaa8e5ee5683309446	The flashsv_decode_frame function in libavcodec/flashsv.c in FFmpeg before 2.1 does not properly validate a certain height value, which allows remote attackers to cause a denial of service (out-of-bounds array access) or possibly have unspecified other impact via crafted Flash Screen Video data.		yes	avcodec/flashsv: check diff_start/height Fixes out of array accesses Fixes Ticket2844 Found-by: ami_stuff Signed-off-by: Michael Niedermayer <michaelni@gmx.at>	Michael Niedermayer	08/20/2013, 21:18:48	{}	{'libavcodec/flashsv.c': {'additions': 4, 'deletions': 0, 'changes': 4, 'status': 'modified'}}	{'78d2a781d092c4b678e06de147a666ad65e184de'}	{'c'}	{'C/C++'}
CVE-2013-7014	https://github.com/FFmpeg/FFmpeg	86736f59d6a527d8bc807d09b93f971c0fe0bb07	BIGVUL	CWE-189	DoS	6.8	https://github.com/FFmpeg/FFmpeg/commit/86736f59d6a527d8bc807d09b93f971c0fe0bb07	Integer signedness error in the add_bytes_l2_c function in libavcodec/pngdsp.c in FFmpeg before 2.1 allows remote attackers to cause a denial of service (out-of-bounds array access) or possibly have unspecified other impact via crafted PNG data.		yes	avcodec/pngdsp: fix (un)signed type in end comparission Fixes out of array accesses Fixes Ticket2919 Found_by: ami_stuff Signed-off-by: Michael Niedermayer <michaelni@gmx.at>	Michael Niedermayer	08/30/2013, 21:14:32	{}	{'libavcodec/pngdsp.c': {'additions': 1, 'deletions': 1, 'changes': 2, 'status': 'modified'}}	{'0b46d6f3efa7c647a42d3e77d09c274f611b752b'}	{'c'}	{'C/C++'}
CVE-2013-7013	https://github.com/FFmpeg/FFmpeg	821a5938d100458f4d09d634041b05c860554ce0	BIGVUL	CWE-189	DoS	6.8	https://github.com/FFmpeg/FFmpeg/commit/821a5938d100458f4d09d634041b05c860554ce0	The g2m_init_buffers function in libavcodec/g2meet.c in FFmpeg before 2.1 uses an incorrect ordering of arithmetic operations, which allows remote attackers to cause a denial of service (out-of-bounds array access) or possibly have unspecified other impact via crafted Go2Webinar data.		yes	avcodec/g2meet: Fix order of align and pixel size multiplication. Fixes out of array accesses Fixes Ticket2922 Found-by: ami_stuff Signed-off-by: Michael Niedermayer <michaelni@gmx.at>	Michael Niedermayer	09/15/2013, 14:33:27	{}	{'libavcodec/g2meet.c': {'additions': 1, 'deletions': 1, 'changes': 2, 'status': 'modified'}}	{'e428632c1a46430f0796e3f9f7d72234d18f1f04'}	{'c'}	{'C/C++'}
CVE-2013-7012	https://github.com/FFmpeg/FFmpeg	780669ef7c23c00836a24921fcc6b03be2b8ca4a	BIGVUL	CWE-119	DoS Overflow	6.8	https://github.com/FFmpeg/FFmpeg/commit/780669ef7c23c00836a24921fcc6b03be2b8ca4a	The get_siz function in libavcodec/jpeg2000dec.c in FFmpeg before 2.1 does not prevent attempts to use non-zero image offsets, which allows remote attackers to cause a denial of service (out-of-bounds array access) or possibly have unspecified other impact via crafted JPEG2000 data.		yes	avcodec/jpeg2000dec: non zero image offsets are not supported Fixes out of array accesses Fixes Ticket3080 Found-by: ami_stuff Signed-off-by: Michael Niedermayer <michaelni@gmx.at>	Michael Niedermayer	10/26/2013, 00:19:13	{}	{'libavcodec/jpeg2000dec.c': {'additions': 5, 'deletions': 0, 'changes': 5, 'status': 'modified'}}	{'3c9dd93faa9f3c250428dd0548c075583aa07cc3'}	{'c'}	{'C/C++'}
CVE-2013-7011	https://github.com/FFmpeg/FFmpeg	547d690d676064069d44703a1917e0dab7e33445	BIGVUL	CWE-119	DoS Overflow	6.8	https://github.com/FFmpeg/FFmpeg/commit/547d690d676064069d44703a1917e0dab7e33445	The read_header function in libavcodec/ffv1dec.c in FFmpeg before 2.1 does not prevent changes to global parameters, which allows remote attackers to cause a denial of service (out-of-bounds array access) or possibly have unspecified other impact via crafted FFV1 data.		yes	ffv1dec: check that global parameters dont change in version 0/1 Such changes are not allowed nor supported Fixes Ticket2906 Found-by: ami_stuff Signed-off-by: Michael Niedermayer <michaelni@gmx.at>	Michael Niedermayer	08/30/2013, 02:51:09	{}	{'libavcodec/ffv1dec.c': {'additions': 21, 'deletions': 4, 'changes': 25, 'status': 'modified'}}	{'20b965a1a43ae88b7ae95635d5a3570e7dc2bbd4'}	{'c'}	{'C/C++'}
CVE-2013-7010	https://github.com/FFmpeg/FFmpeg	454a11a1c9c686c78aa97954306fb63453299760	BIGVUL	CWE-189	DoS	6.8	https://github.com/FFmpeg/FFmpeg/commit/454a11a1c9c686c78aa97954306fb63453299760	Multiple integer signedness errors in libavcodec/dsputil.c in FFmpeg before 2.1 allow remote attackers to cause a denial of service (out-of-bounds array access) or possibly have unspecified other impact via crafted data.		yes	avcodec/dsputil: fix signedness in sizeof() comparissions Signed-off-by: Michael Niedermayer <michaelni@gmx.at>	Michael Niedermayer	08/30/2013, 21:40:47	{}	{'libavcodec/dsputil.c': {'additions': 2, 'deletions': 2, 'changes': 4, 'status': 'modified'}}	{'86736f59d6a527d8bc807d09b93f971c0fe0bb07'}	{'c'}	{'C/C++'}
CVE-2013-7009	https://github.com/FFmpeg/FFmpeg	3819db745da2ac7fb3faacb116788c32f4753f34	BIGVUL	CWE-119	DoS Overflow	6.8	https://github.com/FFmpeg/FFmpeg/commit/3819db745da2ac7fb3faacb116788c32f4753f34	The rpza_decode_stream function in libavcodec/rpza.c in FFmpeg before 2.1 does not properly maintain a pointer to pixel data, which allows remote attackers to cause a denial of service (out-of-bounds array access) or possibly have unspecified other impact via crafted Apple RPZA data.		yes	avcodec/rpza: Perform pointer advance and checks before using the pointers Fixes out of array accesses Fixes Ticket2850 Signed-off-by: Michael Niedermayer <michaelni@gmx.at>	Michael Niedermayer	08/21/2013, 23:07:32	{}	{'libavcodec/rpza.c': {'additions': 4, 'deletions': 4, 'changes': 8, 'status': 'modified'}}	{'920046abf1928a394025f237eb888d267f12e14a'}	{'c'}	{'C/C++'}
CVE-2013-7008	https://github.com/FFmpeg/FFmpeg	29ffeef5e73b8f41ff3a3f2242d356759c66f91f	BIGVUL		DoS	6.8	https://github.com/FFmpeg/FFmpeg/commit/29ffeef5e73b8f41ff3a3f2242d356759c66f91f	The decode_slice_header function in libavcodec/h264.c in FFmpeg before 2.1 incorrectly relies on a certain droppable field, which allows remote attackers to cause a denial of service (deadlock) or possibly have unspecified other impact via crafted H.264 data.		yes	avcodec/h264: do not trust last_pic_droppable when marking pictures as done This simplifies the code and fixes a deadlock Fixes Ticket2927 Signed-off-by: Michael Niedermayer <michaelni@gmx.at>	Michael Niedermayer	10/24/2013, 21:11:41	{}	{'libavcodec/h264.c': {'additions': 3, 'deletions': 3, 'changes': 6, 'status': 'modified'}}	{'da54ad9a7208534f39939ee3700f1ccfea92a69d'}	{'c'}	{'C/C++'}
CVE-2013-6800	https://github.com/krb5/krb5	c2ccf4197f697c4ff143b8a786acdd875e70a89d	BIGVUL		DoS	4.0	https://github.com/krb5/krb5/commit/c2ccf4197f697c4ff143b8a786acdd875e70a89d	An unspecified third-party database module for the Key Distribution Center (KDC) in MIT Kerberos 5 (aka krb5) 1.10.x allows remote authenticated users to cause a denial of service (NULL pointer dereference and daemon crash) via a crafted request, a different vulnerability than CVE-2013-1418.		yes	Multi-realm KDC null deref [CVE-2013-1418] If a KDC serves multiple realms, certain requests can cause setup_server_realm() to dereference a null pointer, crashing the KDC. CVSSv2: AV:N/AC:M/Au:N/C:N/I:N/A:P/E:POC/RL:OF/RC:C A related but more minor vulnerability requires authentication to exploit, and is only present if a third-party KDC database module can dereference a null pointer under certa…	Tom Yu	11/04/2013, 20:49:03	{}	{'src/kdc/main.c': {'additions': 3, 'deletions': 0, 'changes': 3, 'status': 'modified'}}	{'054d3ae1284d9e29ba93e2fa7a26bf4d75c75ff0'}	{'c'}	{'C/C++'}
CVE-2013-6763	https://github.com/torvalds/linux	7314e613d5ff9f0934f7a0f74ed7973b903315d1	BIGVUL	CWE-119	DoS Overflow +Priv Mem. Corr.	6.9	https://github.com/torvalds/linux/commit/7314e613d5ff9f0934f7a0f74ed7973b903315d1	The uio_mmap_physical function in drivers/uio/uio.c in the Linux kernel before 3.12 does not validate the size of a memory block, which allows local users to cause a denial of service (memory corruption) or possibly gain privileges via crafted mmap operations, a different vulnerability than CVE-2013-4511.		yes	Fix a few incorrectly checked [io_]remap_pfn_range() calls Nico Golde reports a few straggling uses of [io_]remap_pfn_range() that really should use the vm_iomap_memory() helper. This trivially converts two of them to the helper, and comments about why the third one really needs to continue to use remap_pfn_range(), and adds the missing size check. Reported-by: Nico Golde <nico@ngolde.de> Cc: sta…	Linus Torvalds	10/29/2013, 17:21:34	{}	{'drivers/uio/uio.c': {'additions': 15, 'deletions': 2, 'changes': 17, 'status': 'modified'}, 'drivers/video/au1100fb.c': {'additions': 1, 'deletions': 25, 'changes': 26, 'status': 'modified'}, 'drivers/video/au1200fb.c': {'additions': 1, 'deletions': 22, 'changes': 23, 'status': 'modified'}}	{'f9ec2e6f7991e748e75e324ed05ca2a7ec360ebb'}	{'c'}	{'C/C++'}
CVE-2013-6432	https://github.com/torvalds/linux	cf970c002d270c36202bd5b9c2804d3097a52da0	BIGVUL		DoS	4.6	https://github.com/torvalds/linux/commit/cf970c002d270c36202bd5b9c2804d3097a52da0	The ping_recvmsg function in net/ipv4/ping.c in the Linux kernel before 3.12.4 does not properly interact with read system calls on ping sockets, which allows local users to cause a denial of service (NULL pointer dereference and system crash) by leveraging unspecified privileges to execute a crafted application.		yes	ping: prevent NULL pointer dereference on write to msg_name A plain read() on a socket does set msg->msg_name to NULL. So check for NULL pointer first. Signed-off-by: Hannes Frederic Sowa <hannes@stressinduktion.org> Signed-off-by: David S. Miller <davem@davemloft.net>	Hannes Frederic Sowa	11/18/2013, 06:07:45	{'com_1': {'author': 'byhankswang', 'date': '08/23/2014, 05:51:55', 'body': 'bug fix for CVE-2013-6432'}}	{'net/ipv4/ping.c': {'additions': 19, 'deletions': 15, 'changes': 34, 'status': 'modified'}}	{'4861292f730d7c461758575e2557e285a1d4521e'}	{'c'}	{'C/C++'}
CVE-2013-6431	https://github.com/torvalds/linux	ae7b4e1f213aa659aedf9c6ecad0bf5f0476e1e2	BIGVUL	CWE-264	DoS	4.7	https://github.com/torvalds/linux/commit/ae7b4e1f213aa659aedf9c6ecad0bf5f0476e1e2	The fib6_add function in net/ipv6/ip6_fib.c in the Linux kernel before 3.11.5 does not properly implement error-code encoding, which allows local users to cause a denial of service (NULL pointer dereference and system crash) by leveraging the CAP_NET_ADMIN capability for an IPv6 SIOCADDRT ioctl call.		yes	net: fib: fib6_add: fix potential NULL pointer dereference When the kernel is compiled with CONFIG_IPV6_SUBTREES, and we return with an error in fn = fib6_add_1(), then error codes are encoded into the return pointer e.g. ERR_PTR(-ENOENT). In such an error case, we write the error code into err and jump to out, hence enter the if(err) condition. Now, if CONFIG_IPV6_SUBTREES is enabled, we check f…	Daniel Borkmann	09/07/2013, 13:13:20	{}	{'net/ipv6/ip6_fib.c': {'additions': 1, 'deletions': 1, 'changes': 2, 'status': 'modified'}}	{'3bf4b5b11d381fed6a94a7e487e01c8b3bc436b9'}	{'c'}	{'C/C++'}
CVE-2013-6404	https://github.com/quassel/quassel	a1a24da	BIGVUL	CWE-264		4.0	https://github.com/quassel/quassel/commit/a1a24da	Quassel core (server daemon) in Quassel IRC before 0.9.2 does not properly verify the user ID when accessing user backlogs, which allows remote authenticated users to read other users' backlogs via the bufferid in (1) 16/select_buffer_by_id.sql, (2) 16/select_buffer_by_id.sql, and (3) 16/select_buffer_by_id.sql in core/SQL/PostgreSQL/.		yes	Make sure that clients can't access buffers belonging to other users A manipulated, but properly authenticated client was able to retrieve the backlog of other users on the same core in some cases by providing an appropriate BufferID to the storage engine. Note that proper authentication was still required, so exploiting this requires malicious users on your core. This commit fixes this issue by …	Marcus Eggenberger	11/24/2013, 16:03:34	{}	{'src/core/SQL/PostgreSQL/16/select_buffer_by_id.sql': {'additions': 1, 'deletions': 1, 'changes': 2, 'status': 'modified'}, 'src/core/SQL/PostgreSQL/16/update_network.sql': {'additions': 2, 'deletions': 1, 'changes': 3, 'status': 'modified'}, 'src/core/SQL/SQLite/17/select_buffer_by_id.sql': {'additions': 1, 'deletions': 1, 'changes': 2, 'status': 'modified'}}	{'ba6a9ce10750a65f0ba36281ceb45d7857ac076d'}	{'sql'}	{'SQL'}
CVE-2013-6383	https://github.com/torvalds/linux	f856567b930dfcdbc3323261bf77240ccdde01f5	BIGVUL	CWE-264	Bypass	6.9	https://github.com/torvalds/linux/commit/f856567b930dfcdbc3323261bf77240ccdde01f5	The aac_compat_ioctl function in drivers/scsi/aacraid/linit.c in the Linux kernel before 3.11.8 does not require the CAP_SYS_RAWIO capability, which allows local users to bypass intended access restrictions via a crafted ioctl call.		yes	aacraid: missing capable() check in compat ioctl In commit d496f94d22d1 ('[SCSI] aacraid: fix security weakness') we added a check on CAP_SYS_RAWIO to the ioctl. The compat ioctls need the check as well. Signed-off-by: Dan Carpenter <dan.carpenter@oracle.com> Cc: stable@kernel.org Signed-off-by: Linus Torvalds <torvalds@linux-foundation.org>	Dan Carpenter	10/29/2013, 19:11:06	{}	{'drivers/scsi/aacraid/linit.c': {'additions': 2, 'deletions': 0, 'changes': 2, 'status': 'modified'}}	{'c2c65cd2e14ada6de44cb527e7f1990bede24e15'}	{'c'}	{'C/C++'}
CVE-2013-6381	https://github.com/torvalds/linux	6fb392b1a63ae36c31f62bc3fc8630b49d602b62	BIGVUL	CWE-119	DoS Overflow	6.9	https://github.com/torvalds/linux/commit/6fb392b1a63ae36c31f62bc3fc8630b49d602b62	Buffer overflow in the qeth_snmp_command function in drivers/s390/net/qeth_core_main.c in the Linux kernel through 3.12.1 allows local users to cause a denial of service or possibly have unspecified other impact via an SNMP ioctl call with a length value that is incompatible with the command-buffer size.		yes	qeth: avoid buffer overflow in snmp ioctl Check user-defined length in snmp ioctl request and allow request only if it fits into a qeth command buffer. Signed-off-by: Ursula Braun <ursula.braun@de.ibm.com> Signed-off-by: Frank Blaschka <frank.blaschka@de.ibm.com> Reviewed-by: Heiko Carstens <heicars2@linux.vnet.ibm.com> Reported-by: Nico Golde <nico@ngolde.de> Reported-by: Fabian Yamaguchi <fabs@…	Ursula Braun	11/06/2013, 08:04:52	{}	{'drivers/s390/net/qeth_core_main.c': {'additions': 5, 'deletions': 1, 'changes': 6, 'status': 'modified'}}	{'17102f8be41699525cfeeab02adbaf969b156731'}	{'c'}	{'C/C++'}
CVE-2013-6380	https://github.com/torvalds/linux	b4789b8e6be3151a955ade74872822f30e8cd914	BIGVUL	CWE-20	DoS	4.7	https://github.com/torvalds/linux/commit/b4789b8e6be3151a955ade74872822f30e8cd914	The aac_send_raw_srb function in drivers/scsi/aacraid/commctrl.c in the Linux kernel through 3.12.1 does not properly validate a certain size value, which allows local users to cause a denial of service (invalid pointer dereference) or possibly have unspecified other impact via an FSACTL_SEND_RAW_SRB ioctl call that triggers a crafted SRB command.		yes	aacraid: prevent invalid pointer dereference It appears that driver runs into a problem here if fibsize is too small because we allocate user_srbcmd with fibsize size only but later we access it until user_srbcmd->sg.count to copy it over to srbcmd. It is not correct to test (fibsize < sizeof(*user_srbcmd)) because this structure already includes one sg element and this is not needed for commands…	Mahesh Rajashekhara	10/31/2013, 08:31:02	{}	{'drivers/scsi/aacraid/commctrl.c': {'additions': 2, 'deletions': 1, 'changes': 3, 'status': 'modified'}}	{'1ee2dcc2245340cf4ac94b99c4d00efbeba61824'}	{'c'}	{'C/C++'}
CVE-2013-6378	https://github.com/torvalds/linux	a497e47d4aec37aaf8f13509f3ef3d1f6a717d88	BIGVUL	CWE-189	DoS	4.4	https://github.com/torvalds/linux/commit/a497e47d4aec37aaf8f13509f3ef3d1f6a717d88	The lbs_debugfs_write function in drivers/net/wireless/libertas/debugfs.c in the Linux kernel through 3.12.1 allows local users to cause a denial of service (OOPS) by leveraging root privileges for a zero-length write operation.		yes	libertas: potential oops in debugfs If we do a zero size allocation then it will oops. Also we can't be sure the user passes us a NUL terminated string so I've added a terminator. This code can only be triggered by root. Reported-by: Nico Golde <nico@ngolde.de> Reported-by: Fabian Yamaguchi <fabs@goesec.de> Signed-off-by: Dan Carpenter <dan.carpenter@oracle.com> Acked-by: Dan Williams <dcbw@redha…	Dan Carpenter	10/30/2013, 17:12:51	{}	{'drivers/net/wireless/libertas/debugfs.c': {'additions': 5, 'deletions': 1, 'changes': 6, 'status': 'modified'}}	{'450991fd2f9d362562c69b2e70832b2ecb7624cb'}	{'c'}	{'C/C++'}
CVE-2013-6376	https://github.com/torvalds/linux	17d68b763f09a9ce824ae23eb62c9efc57b69271	BIGVUL	CWE-189	DoS	5.2	https://github.com/torvalds/linux/commit/17d68b763f09a9ce824ae23eb62c9efc57b69271	The recalculate_apic_map function in arch/x86/kvm/lapic.c in the KVM subsystem in the Linux kernel through 3.12.5 allows guest OS users to cause a denial of service (host OS crash) via a crafted ICR write operation in x2apic mode.		yes	KVM: x86: fix guest-initiated crash with x2apic (CVE-2013-6376) A guest can cause a BUG_ON() leading to a host kernel crash. When the guest writes to the ICR to request an IPI, while in x2apic mode the following things happen, the destination is read from ICR2, which is a register that the guest can control. kvm_irq_delivery_to_apic_fast uses the high 16 bits of ICR2 as the cluster id. A BUG_ON i…	Gleb Natapov	12/12/2013, 20:20:08	{}	{'arch/x86/kvm/lapic.c': {'additions': 4, 'deletions': 1, 'changes': 5, 'status': 'modified'}}	{'fda4e2e85589191b123d31cdc21fd33ee70f50fd'}	{'c'}	{'C/C++'}
CVE-2013-6368	https://github.com/torvalds/linux	fda4e2e85589191b123d31cdc21fd33ee70f50fd	BIGVUL	CWE-20	DoS +Priv	6.2	https://github.com/torvalds/linux/commit/fda4e2e85589191b123d31cdc21fd33ee70f50fd	The KVM subsystem in the Linux kernel through 3.12.5 allows local users to gain privileges or cause a denial of service (system crash) via a VAPIC synchronization operation involving a page-end address.		yes	KVM: x86: Convert vapic synchronization to _cached functions (CVE-2013-6368) In kvm_lapic_sync_from_vapic and kvm_lapic_sync_to_vapic there is the potential to corrupt kernel memory if userspace provides an address that is at the end of a page. This patches concerts those functions to use kvm_write_guest_cached and kvm_read_guest_cached. It also checks the vapic_address specified by userspace dur…	Andy Honig	11/20/2013, 18:23:22	{}	{'arch/x86/kvm/lapic.c': {'additions': 15, 'deletions': 12, 'changes': 27, 'status': 'modified'}, 'arch/x86/kvm/lapic.h': {'additions': 2, 'deletions': 2, 'changes': 4, 'status': 'modified'}, 'arch/x86/kvm/x86.c': {'additions': 1, 'deletions': 39, 'changes': 40, 'status': 'modified'}}	{'b963a22e6d1a266a67e9eecc88134713fd54775c'}	{'c', 'h'}	{'C/C++'}
CVE-2013-6367	https://github.com/torvalds/linux	b963a22e6d1a266a67e9eecc88134713fd54775c	BIGVUL	CWE-189	DoS	5.7	https://github.com/torvalds/linux/commit/b963a22e6d1a266a67e9eecc88134713fd54775c	The apic_get_tmcct function in arch/x86/kvm/lapic.c in the KVM subsystem in the Linux kernel through 3.12.5 allows guest OS users to cause a denial of service (divide-by-zero error and host OS crash) via crafted modifications of the TMICT value.		yes	KVM: x86: Fix potential divide by 0 in lapic (CVE-2013-6367) Under guest controllable circumstances apic_get_tmcct will execute a divide by zero and cause a crash. If the guest cpuid support tsc deadline timers and performs the following sequence of requests the host will crash. - Set the mode to periodic - Set the TMICT to 0 - Set the mode bits to 11 (neither periodic, nor one shot, nor tsc dead…	Andy Honig	11/19/2013, 22:12:18	{}	{'arch/x86/kvm/lapic.c': {'additions': 2, 'deletions': 1, 'changes': 3, 'status': 'modified'}}	{'338c7dbadd2671189cec7faf64c84d01071b3f96'}	{'c'}	{'C/C++'}
CVE-2013-6282	https://github.com/torvalds/linux	8404663f81d212918ff85f493649a7991209fa04	BIGVUL	CWE-20		7.2	https://github.com/torvalds/linux/commit/8404663f81d212918ff85f493649a7991209fa04	The (1) get_user and (2) put_user API functions in the Linux kernel before 3.5.5 on the v6k and v7 ARM platforms do not validate certain addresses, which allows attackers to read or modify the contents of arbitrary kernel memory locations via a crafted application, as exploited in the wild against Android devices in October and November 2013.		yes	ARM: 7527/1: uaccess: explicitly check __user pointer when !CPU_USE_DOMAINS The {get,put}_user macros don't perform range checking on the provided __user address when !CPU_HAS_DOMAINS. This patch reworks the out-of-line assembly accessors to check the user address against a specified limit, returning -EFAULT if is is out of range. [will: changed get_user register allocation to match put_user] [rm…	Russell King	09/07/2012, 17:22:28	{}	{'arch/arm/include/asm/assembler.h': {'additions': 8, 'deletions': 0, 'changes': 8, 'status': 'modified'}, 'arch/arm/include/asm/uaccess.h': {'additions': 27, 'deletions': 13, 'changes': 40, 'status': 'modified'}, 'arch/arm/lib/getuser.S': {'additions': 15, 'deletions': 8, 'changes': 23, 'status': 'modified'}, 'arch/arm/lib/putuser.S': {'additions': 6, 'deletions': 0, 'changes': 6, 'status': 'mod…	{'2b2040af0b64cd93e5d4df2494c4486cf604090d'}	{'h', 'S'}	{'C/C++'}
CVE-2013-5634	https://github.com/torvalds/linux	e8180dcaa8470ceca21109f143876fdcd9fe050a	BIGVUL	CWE-399	DoS	4.3	https://github.com/torvalds/linux/commit/e8180dcaa8470ceca21109f143876fdcd9fe050a	arch/arm/kvm/arm.c in the Linux kernel before 3.10 on the ARM platform, when KVM is used, allows host OS users to cause a denial of service (NULL pointer dereference, OOPS, and host OS crash) or possibly have unspecified other impact by omitting vCPU initialization before a KVM_GET_REG_LIST ioctl call.		yes	ARM: KVM: prevent NULL pointer dereferences with KVM VCPU ioctl Some ARM KVM VCPU ioctls require the vCPU to be properly initialized with the KVM_ARM_VCPU_INIT ioctl before being used with further requests. KVM_RUN checks whether this initialization has been done, but other ioctls do not. Namely KVM_GET_REG_LIST will dereference an array with index -1 without initialization and thus leads to a ke…	Andre Przywara	05/08/2013, 22:28:06	{}	{'arch/arm/kvm/arm.c': {'additions': 13, 'deletions': 2, 'changes': 15, 'status': 'modified'}}	{'ed829857b36bc0155d85b661ab227df57ac898f3'}	{'c'}	{'C/C++'}
CVE-2013-4623	https://github.com/polarssl/polarssl	1922a4e6aade7b1d685af19d4d9339ddb5c02859	BIGVUL	CWE-20	DoS	4.3	https://github.com/polarssl/polarssl/commit/1922a4e6aade7b1d685af19d4d9339ddb5c02859	The x509parse_crt function in x509.h in PolarSSL 1.1.x before 1.1.7 and 1.2.x before 1.2.8 does not properly parse certificate messages during the SSL/TLS handshake, which allows remote attackers to cause a denial of service (infinite loop and CPU consumption) via a certificate message that contains a PEM encoded certificate.		yes	ssl_parse_certificate() now calls x509parse_crt_der() directly	Paul Bakker	06/06/2013, 13:11:16	{}	{'ChangeLog': {'additions': 3, 'deletions': 0, 'changes': 3, 'status': 'modified'}, 'include/polarssl/x509.h': {'additions': 12, 'deletions': 0, 'changes': 12, 'status': 'modified'}, 'library/ssl_tls.c': {'additions': 2, 'deletions': 2, 'changes': 4, 'status': 'modified'}}	{'6417186365f4a73a719fff754fefe8edcef2bc28'}	{'c', 'h'}	{'C/C++'}
CVE-2013-4592	https://github.com/torvalds/linux	12d6e7538e2d418c08f082b1b44ffa5fb7270ed8	BIGVUL	CWE-399	DoS	4.0	https://github.com/torvalds/linux/commit/12d6e7538e2d418c08f082b1b44ffa5fb7270ed8	Memory leak in the __kvm_set_memory_region function in virt/kvm/kvm_main.c in the Linux kernel before 3.9 allows local users to cause a denial of service (memory consumption) by leveraging certain device access to trigger movement of memory slots.		yes	KVM: perform an invalid memslot step for gpa base change PPC must flush all translations before the new memory slot is visible. Signed-off-by: Marcelo Tosatti <mtosatti@redhat.com> Signed-off-by: Avi Kivity <avi@redhat.com>	Marcelo Tosatti	08/24/2012, 18:54:58	{}	{'virt/kvm/kvm_main.c': {'additions': 3, 'deletions': 3, 'changes': 6, 'status': 'modified'}}	{'2df72e9bc4c505d8357012f2924589f3d16f9d44'}	{'c'}	{'C/C++'}
CVE-2013-4591	https://github.com/torvalds/linux	7d3e91a89b7adbc2831334def9e494dd9892f9af	BIGVUL	CWE-119	DoS Overflow Mem. Corr.	6.2	https://github.com/torvalds/linux/commit/7d3e91a89b7adbc2831334def9e494dd9892f9af	Buffer overflow in the __nfs4_get_acl_uncached function in fs/nfs/nfs4proc.c in the Linux kernel before 3.7.2 allows local users to cause a denial of service (memory corruption and system crash) or possibly have unspecified other impact via a getxattr system call for the system.nfs4_acl extended attribute of a pathname on an NFSv4 filesystem.		yes	NFSv4: Check for buffer length in __nfs4_get_acl_uncached Commit 1f1ea6c "NFSv4: Fix buffer overflow checking in __nfs4_get_acl_uncached" accidently dropped the checking for too small result buffer length. If someone uses getxattr on "system.nfs4_acl" on an NFSv4 mount supporting ACLs, the ACL has not been cached and the buffer suplied is too short, we still copy the complete ACL, resulting in ke…	Sven Wegener	12/08/2012, 14:30:18	{}	{'fs/nfs/nfs4proc.c': {'additions': 6, 'deletions': 1, 'changes': 7, 'status': 'modified'}}	{'4c1002100898d03c5c9142ffaf58351c841ab94a'}	{'c'}	{'C/C++'}
CVE-2013-4588	https://github.com/torvalds/linux	04bcef2a83f40c6db24222b27a52892cba39dffb	BIGVUL	CWE-119	Overflow +Priv	6.6	https://github.com/torvalds/linux/commit/04bcef2a83f40c6db24222b27a52892cba39dffb	Multiple stack-based buffer overflows in net/netfilter/ipvs/ip_vs_ctl.c in the Linux kernel before 2.6.33, when CONFIG_IP_VS is used, allow local users to gain privileges by leveraging the CAP_NET_ADMIN capability for (1) a getsockopt system call, related to the do_ip_vs_get_ctl function, or (2) a setsockopt system call, related to the do_ip_vs_set_ctl function.		yes	ipvs: Add boundary check on ioctl arguments The ipvs code has a nifty system for doing the size of ioctl command copies; it defines an array with values into which it indexes the cmd to find the right length. Unfortunately, the ipvs code forgot to check if the cmd was in the range that the array provides, allowing for an index outside of the array, which then gives a "garbage" result into the len…	Arjan van de Ven	01/04/2010, 15:37:12	{}	{'net/netfilter/ipvs/ip_vs_ctl.c': {'additions': 13, 'deletions': 1, 'changes': 14, 'status': 'modified'}}	{'ae24e578de02b87cce3dc59248c29b2ecb071e9e'}	{'c'}	{'C/C++'}
CVE-2013-4587	https://github.com/torvalds/linux	338c7dbadd2671189cec7faf64c84d01071b3f96	BIGVUL	CWE-20	+Priv	7.2	https://github.com/torvalds/linux/commit/338c7dbadd2671189cec7faf64c84d01071b3f96	Array index error in the kvm_vm_ioctl_create_vcpu function in virt/kvm/kvm_main.c in the KVM subsystem in the Linux kernel through 3.12.5 allows local users to gain privileges via a large id value.		yes	KVM: Improve create VCPU parameter (CVE-2013-4587) In multiple functions the vcpu_id is used as an offset into a bitfield. Ag malicious user could specify a vcpu_id greater than 255 in order to set or clear bits in kernel memory. This could be used to elevate priveges in the kernel. This patch verifies that the vcpu_id provided is less than 255. The api documentation already specifies that the vc…	Andy Honig	11/19/2013, 00:09:22	{}	{'virt/kvm/kvm_main.c': {'additions': 3, 'deletions': 0, 'changes': 3, 'status': 'modified'}}	{'2e7babfa892a55588467ef03b545002e32f31528'}	{'c'}	{'C/C++'}
CVE-2013-4563	https://github.com/torvalds/linux	0e033e04c2678dbbe74a46b23fffb7bb918c288e	BIGVUL	CWE-189	DoS	7.1	https://github.com/torvalds/linux/commit/0e033e04c2678dbbe74a46b23fffb7bb918c288e	The udp6_ufo_fragment function in net/ipv6/udp_offload.c in the Linux kernel through 3.12, when UDP Fragmentation Offload (UFO) is enabled, does not properly perform a certain size comparison before inserting a fragment header, which allows remote attackers to cause a denial of service (panic) via a large IPv6 UDP packet, as demonstrated by use of the Token Bucket Filter (TBF) queueing discipline.		yes	ipv6: fix headroom calculation in udp6_ufo_fragment Commit 1e2bd517c108816220f262d7954b697af03b5f9c ("udp6: Fix udp fragmentation for tunnel traffic.") changed the calculation if there is enough space to include a fragment header in the skb from a skb->mac_header dervived one to skb_headroom. Because we already peeled off the skb to transport_header this is wrong. Change this back to check if we …	Hannes Frederic Sowa	11/05/2013, 01:41:27	{}	{'net/ipv6/udp_offload.c': {'additions': 1, 'deletions': 1, 'changes': 2, 'status': 'modified'}}	{'1cce16d37d0fe2668787d64ad172c5be6973aeca'}	{'c'}	{'C/C++'}
CVE-2013-4516	https://github.com/torvalds/linux	a8b33654b1e3b0c74d4a1fed041c9aae50b3c427	BIGVUL	CWE-200	+Info	4.9	https://github.com/torvalds/linux/commit/a8b33654b1e3b0c74d4a1fed041c9aae50b3c427	The mp_get_count function in drivers/staging/sb105x/sb_pci_mp.c in the Linux kernel before 3.12 does not initialize a certain data structure, which allows local users to obtain sensitive information from kernel stack memory via a TIOCGICOUNT ioctl call.		yes	Staging: sb105x: info leak in mp_get_count() The icount.reserved[] array isn't initialized so it leaks stack information to userspace. Reported-by: Nico Golde <nico@ngolde.de> Reported-by: Fabian Yamaguchi <fabs@goesec.de> Signed-off-by: Dan Carpenter <dan.carpenter@oracle.com> Cc: stable@kernel.org Signed-off-by: Linus Torvalds <torvalds@linux-foundation.org>	Dan Carpenter	10/29/2013, 20:01:43	{}	{'drivers/staging/sb105x/sb_pci_mp.c': {'additions': 1, 'deletions': 1, 'changes': 2, 'status': 'modified'}}	{'8d1e72250c847fa96498ec029891de4dc638a5ba'}	{'c'}	{'C/C++'}
CVE-2013-4515	https://github.com/torvalds/linux	8d1e72250c847fa96498ec029891de4dc638a5ba	BIGVUL	CWE-200	+Info	4.9	https://github.com/torvalds/linux/commit/8d1e72250c847fa96498ec029891de4dc638a5ba	The bcm_char_ioctl function in drivers/staging/bcm/Bcmchar.c in the Linux kernel before 3.12 does not initialize a certain data structure, which allows local users to obtain sensitive information from kernel memory via an IOCTL_BCM_GET_DEVICE_DRIVER_INFO ioctl call.		yes	Staging: bcm: info leak in ioctl The DevInfo.u32Reserved[] array isn't initialized so it leaks kernel information to user space. Reported-by: Nico Golde <nico@ngolde.de> Reported-by: Fabian Yamaguchi <fabs@goesec.de> Signed-off-by: Dan Carpenter <dan.carpenter@oracle.com> Cc: stable@kernel.org Signed-off-by: Linus Torvalds <torvalds@linux-foundation.org>	Dan Carpenter	10/29/2013, 20:01:11	{}	{'drivers/staging/bcm/Bcmchar.c': {'additions': 1, 'deletions': 0, 'changes': 1, 'status': 'modified'}}	{'b5e2f339865fb443107e5b10603e53bbc92dc054'}	{'c'}	{'C/C++'}
CVE-2013-4514	https://github.com/torvalds/linux	b5e2f339865fb443107e5b10603e53bbc92dc054	BIGVUL	CWE-119	DoS Overflow	4.7	https://github.com/torvalds/linux/commit/b5e2f339865fb443107e5b10603e53bbc92dc054	Multiple buffer overflows in drivers/staging/wlags49_h2/wl_priv.c in the Linux kernel before 3.12 allow local users to cause a denial of service or possibly have unspecified other impact by leveraging the CAP_NET_ADMIN capability and providing a long station-name string, related to the (1) wvlan_uil_put_info and (2) wvlan_set_station_nickname functions.		yes	staging: wlags49_h2: buffer overflow setting station name We need to check the length parameter before doing the memcpy(). I've actually changed it to strlcpy() as well so that it's NUL terminated. You need CAP_NET_ADMIN to trigger these so it's not the end of the world. Reported-by: Nico Golde <nico@ngolde.de> Reported-by: Fabian Yamaguchi <fabs@goesec.de> Signed-off-by: Dan Carpenter <dan.carpe…	Dan Carpenter	10/29/2013, 20:00:15	{}	{'drivers/staging/wlags49_h2/wl_priv.c': {'additions': 6, 'deletions': 3, 'changes': 9, 'status': 'modified'}}	{'f856567b930dfcdbc3323261bf77240ccdde01f5'}	{'c'}	{'C/C++'}
CVE-2013-4513	https://github.com/torvalds/linux	c2c65cd2e14ada6de44cb527e7f1990bede24e15	BIGVUL	CWE-119	DoS Overflow	4.9	https://github.com/torvalds/linux/commit/c2c65cd2e14ada6de44cb527e7f1990bede24e15	Buffer overflow in the oz_cdev_write function in drivers/staging/ozwpan/ozcdev.c in the Linux kernel before 3.12 allows local users to cause a denial of service or possibly have unspecified other impact via a crafted write operation.		yes	staging: ozwpan: prevent overflow in oz_cdev_write() We need to check "count" so we don't overflow the ei->data buffer. Reported-by: Nico Golde <nico@ngolde.de> Reported-by: Fabian Yamaguchi <fabs@goesec.de> Signed-off-by: Dan Carpenter <dan.carpenter@oracle.com> Cc: stable@kernel.org Signed-off-by: Linus Torvalds <torvalds@linux-foundation.org>	Dan Carpenter	10/29/2013, 19:07:47	{}	{'drivers/staging/ozwpan/ozcdev.c': {'additions': 3, 'deletions': 0, 'changes': 3, 'status': 'modified'}}	{'201f99f170df14ba52ea4c52847779042b7a623b'}	{'c'}	{'C/C++'}
CVE-2013-4512	https://github.com/torvalds/linux	201f99f170df14ba52ea4c52847779042b7a623b	BIGVUL	CWE-119	DoS Overflow	4.7	https://github.com/torvalds/linux/commit/201f99f170df14ba52ea4c52847779042b7a623b	Buffer overflow in the exitcode_proc_write function in arch/um/kernel/exitcode.c in the Linux kernel before 3.12 allows local users to cause a denial of service or possibly have unspecified other impact by leveraging root privileges for a write operation.		yes	uml: check length in exitcode_proc_write() We don't cap the size of buffer from the user so we could write past the end of the array here. Only root can write to this file. Reported-by: Nico Golde <nico@ngolde.de> Reported-by: Fabian Yamaguchi <fabs@goesec.de> Signed-off-by: Dan Carpenter <dan.carpenter@oracle.com> Cc: stable@kernel.org Signed-off-by: Linus Torvalds <torvalds@linux-foundation.org>	Dan Carpenter	10/29/2013, 19:06:04	{}	{'arch/um/kernel/exitcode.c': {'additions': 3, 'deletions': 1, 'changes': 4, 'status': 'modified'}}	{'7314e613d5ff9f0934f7a0f74ed7973b903315d1'}	{'c'}	{'C/C++'}
CVE-2013-4483	https://github.com/torvalds/linux	6062a8dc0517bce23e3c2f7d2fea5e22411269a3	BIGVUL	CWE-189	DoS	4.9	https://github.com/torvalds/linux/commit/6062a8dc0517bce23e3c2f7d2fea5e22411269a3	The ipc_rcu_putref function in ipc/util.c in the Linux kernel before 3.10 does not properly manage a reference count, which allows local users to cause a denial of service (memory consumption or system crash) via a crafted application.		yes	ipc,sem: fine grained locking for semtimedop Introduce finer grained locking for semtimedop, to handle the common case of a program wanting to manipulate one semaphore from an array with multiple semaphores. If the call is a semop manipulating just one semaphore in an array with multiple semaphores, only take the lock for that semaphore itself. If the call needs to manipulate multiple semaphores,…	Rik van Riel	05/01/2013, 02:15:44	{}	{'ipc/msg.c': {'additions': 6, 'deletions': 1, 'changes': 7, 'status': 'modified'}, 'ipc/sem.c': {'additions': 171, 'deletions': 100, 'changes': 271, 'status': 'modified'}, 'ipc/util.c': {'additions': 25, 'deletions': 23, 'changes': 48, 'status': 'modified'}, 'ipc/util.h': {'additions': 1, 'deletions': 1, 'changes': 2, 'status': 'modified'}}	{'9f1bc2c9022c1d4944c4a1a44c2f365487420aca'}	{'c', 'h'}	{'C/C++'}
CVE-2013-4470	https://github.com/torvalds/linux	e93b7d748be887cd7639b113ba7d7ef792a7efb9	BIGVUL	CWE-264	DoS +Priv Mem. Corr.	6.9	https://github.com/torvalds/linux/commit/e93b7d748be887cd7639b113ba7d7ef792a7efb9	The Linux kernel before 3.12, when UDP Fragmentation Offload (UFO) is enabled, does not properly initialize certain data structures, which allows local users to cause a denial of service (memory corruption and system crash) or possibly gain privileges via a crafted application that uses the UDP_CORK option in a setsockopt system call and sends both short and long packets, related to the ip_ufo_ap…		yes	ip_output: do skb ufo init for peeked non ufo skb as well Now, if user application does: sendto len<mtu flag MSG_MORE sendto len>mtu flag 0 The skb is not treated as fragmented one because it is not initialized that way. So move the initialization to fix this. introduced by: commit e89e9cf539a28df7d0eb1d0a545368e9920b34ac "[IPv4/IPv6]: UFO Scatter-gather approach" Signed-off-by: Jiri Pirko <jiri@…	Jiri Pirko	10/19/2013, 10:29:17	{}	{'net/ipv4/ip_output.c': {'additions': 9, 'deletions': 4, 'changes': 13, 'status': 'modified'}}	{'c547dbf55d5f8cf615ccc0e7265e98db27d3fb8b'}	{'c'}	{'C/C++'}
CVE-2013-4387	https://github.com/torvalds/linux	2811ebac2521ceac84f2bdae402455baa6a7fb47	BIGVUL	CWE-119	DoS Overflow Mem. Corr.	6.1	https://github.com/torvalds/linux/commit/2811ebac2521ceac84f2bdae402455baa6a7fb47	net/ipv6/ip6_output.c in the Linux kernel through 3.11.4 does not properly determine the need for UDP Fragmentation Offload (UFO) processing of small packets after the UFO queueing of a large packet, which allows remote attackers to cause a denial of service (memory corruption and system crash) or possibly have unspecified other impact via network traffic that triggers a large response packet.		yes	ipv6: udp packets following an UFO enqueued packet need also be handled by UFO In the following scenario the socket is corked: If the first UDP packet is larger then the mtu we try to append it to the write queue via ip6_ufo_append_data. A following packet, which is smaller than the mtu would be appended to the already queued up gso-skb via plain ip6_append_data. This causes random memory corrupt…	Hannes Frederic Sowa	09/21/2013, 04:27:00	{}	{'net/ipv6/ip6_output.c': {'additions': 22, 'deletions': 31, 'changes': 53, 'status': 'modified'}}	{'3db9180213af6aa54effc2b94bc9090dc1f68673'}	{'c'}	{'C/C++'}
CVE-2013-4350	https://github.com/torvalds/linux	95ee62083cb6453e056562d91f597552021e6ae7	BIGVUL	CWE-310	+Info	5.0	https://github.com/torvalds/linux/commit/95ee62083cb6453e056562d91f597552021e6ae7	The IPv6 SCTP implementation in net/sctp/ipv6.c in the Linux kernel through 3.11.1 uses data structures and function calls that do not trigger an intended configuration of IPsec encryption, which allows remote attackers to obtain sensitive information by sniffing the network.		yes	net: sctp: fix ipv6 ipsec encryption bug in sctp_v6_xmit Alan Chester reported an issue with IPv6 on SCTP that IPsec traffic is not being encrypted, whereas on IPv4 it is. Setting up an AH + ESP transport does not seem to have the desired effect: SCTP + IPv4: 22:14:20.809645 IP (tos 0x2,ECT(0), ttl 64, id 0, offset 0, flags [DF], proto AH (51), length 116) 192.168.0.2 > 192.168.0.5: AH(spi=0x0000…	Daniel Borkmann	09/11/2013, 14:58:36	{}	{'net/sctp/ipv6.c': {'additions': 13, 'deletions': 29, 'changes': 42, 'status': 'modified'}}	{'662ca437e714caaab855b12415d6ffd815985bc0'}	{'c'}	{'C/C++'}
CVE-2013-4300	https://github.com/torvalds/linux	d661684cf6820331feae71146c35da83d794467e	BIGVUL	CWE-264	+Priv	7.2	https://github.com/torvalds/linux/commit/d661684cf6820331feae71146c35da83d794467e	The scm_check_creds function in net/core/scm.c in the Linux kernel before 3.11 performs a capability check in an incorrect namespace, which allows local users to gain privileges via PID spoofing.		yes	net: Check the correct namespace when spoofing pid over SCM_RIGHTS This is a security bug. The follow-up will fix nsproxy to discourage this type of issue from happening again. Cc: stable@vger.kernel.org Signed-off-by: Andy Lutomirski <luto@amacapital.net> Reviewed-by: "Eric W. Biederman" <ebiederm@xmission.com> Signed-off-by: David S. Miller <davem@davemloft.net>	Andy Lutomirski	08/22/2013, 18:39:15	{}	{'net/core/scm.c': {'additions': 1, 'deletions': 1, 'changes': 2, 'status': 'modified'}}	{'dd5746bf6b48bb837e9f5af14b9b241fc4fdc1ef'}	{'c'}	{'C/C++'}
CVE-2013-4299	https://github.com/torvalds/linux	e9c6a182649f4259db704ae15a91ac820e63b0ca	BIGVUL	CWE-264	+Info	6.0	https://github.com/torvalds/linux/commit/e9c6a182649f4259db704ae15a91ac820e63b0ca	Interpretation conflict in drivers/md/dm-snap-persistent.c in the Linux kernel through 3.11.6 allows remote authenticated users to obtain sensitive information or modify data via a crafted mapping to a snapshot block device.		yes	dm snapshot: fix data corruption This patch fixes a particular type of data corruption that has been encountered when loading a snapshot's metadata from disk. When we allocate a new chunk in persistent_prepare, we increment ps->next_free and we make sure that it doesn't point to a metadata area by further incrementing it if necessary. When we load metadata from disk on device activation, ps->next…	Mikulas Patocka	10/16/2013, 02:17:47	{}	{'drivers/md/dm-snap-persistent.c': {'additions': 12, 'deletions': 6, 'changes': 18, 'status': 'modified'}}	{'61e6cfa80de5760bbe406f4e815b7739205754d2'}	{'c'}	{'C/C++'}
CVE-2013-4270	https://github.com/torvalds/linux	2433c8f094a008895e66f25bd1773cdb01c91d01	BIGVUL	CWE-20	Bypass	3.6	https://github.com/torvalds/linux/commit/2433c8f094a008895e66f25bd1773cdb01c91d01	The net_ctl_permissions function in net/sysctl_net.c in the Linux kernel before 3.11.5 does not properly determine uid and gid values, which allows local users to bypass intended /proc/sys/net restrictions via a crafted application.		yes	net: Update the sysctl permissions handler to test effective uid/gid Modify the code to use current_euid(), and in_egroup_p, as in done in fs/proc/proc_sysctl.c:test_perm() Cc: stable@vger.kernel.org Reviewed-by: Eric Sandeen <sandeen@redhat.com> Reported-by: Eric Sandeen <sandeen@redhat.com> Signed-off-by: "Eric W. Biederman" <ebiederm@xmission.com> Signed-off-by: Linus Torvalds <torvalds@linux-…	Eric W. Biederman	10/05/2013, 20:15:30	{}	{'net/sysctl_net.c': {'additions': 2, 'deletions': 2, 'changes': 4, 'status': 'modified'}}	{'13caa8ed93513dd216ede0c84d833e39fc2e3e2a'}	{'c'}	{'C/C++'}
CVE-2013-4265	https://github.com/FFmpeg/FFmpeg	c94f9e854228e0ea00e1de8769d8d3f7cab84a55	BIGVUL			10.0	https://github.com/FFmpeg/FFmpeg/commit/c94f9e854228e0ea00e1de8769d8d3f7cab84a55	The av_reallocp_array function in libavutil/mem.c in FFmpeg before 2.0.1 has an unspecified impact and remote vectors related to a *wrong return code* and a resultant NULL pointer dereference.		yes	avutil/mem: Fix flipped condition Fixes return code and later null pointer dereference Found-by: Laurent Butti <laurentb@gmail.com> Signed-off-by: Michael Niedermayer <michaelni@gmx.at>	Michael Niedermayer	08/09/2013, 11:37:18	{}	{'libavutil/mem.c': {'additions': 1, 'deletions': 1, 'changes': 2, 'status': 'modified'}}	{'f58cd2867a8af2eed13acdd21d067b48249b14a1'}	{'c'}	{'C/C++'}
CVE-2013-4264	https://github.com/FFmpeg/FFmpeg	2960576378d17d71cc8dccc926352ce568b5eec1	BIGVUL	CWE-119	DoS Overflow	4.3	https://github.com/FFmpeg/FFmpeg/commit/2960576378d17d71cc8dccc926352ce568b5eec1	The kempf_decode_tile function in libavcodec/g2meet.c in FFmpeg before 2.0.1 allows remote attackers to cause a denial of service (out-of-bounds heap write) via a G2M4 encoded file.		yes	avcodec/g2meet: fix src pointer checks in kempf_decode_tile() Fixes Ticket2842 Signed-off-by: Michael Niedermayer <michaelni@gmx.at>	Michael Niedermayer	08/07/2013, 13:50:26	{}	{'libavcodec/g2meet.c': {'additions': 3, 'deletions': 1, 'changes': 4, 'status': 'modified'}}	{'5cd57e8758e336e86698d4994ee088077869e42d'}	{'c'}	{'C/C++'}
CVE-2013-4263	https://github.com/FFmpeg/FFmpeg	e43a0a232dbf6d3c161823c2e07c52e76227a1bc	BIGVUL	CWE-119	Overflow	7.5	https://github.com/FFmpeg/FFmpeg/commit/e43a0a232dbf6d3c161823c2e07c52e76227a1bc	libavfilter in FFmpeg before 2.0.1 has unspecified impact and remote vectors related to a crafted *plane,* which triggers an out-of-bounds heap write.		yes	avfilter: fix plane validity checks Fixes out of array accesses Signed-off-by: Michael Niedermayer <michaelni@gmx.at>	Michael Niedermayer	08/03/2013, 16:54:43	{'com_1': {'author': 'wqazzz', 'date': '05/23/2020, 09:40:29', 'body': 'this is related to CVE-2013-4263'}}	{'libavfilter/vf_boxblur.c': {'additions': 2, 'deletions': 2, 'changes': 4, 'status': 'modified'}, 'libavfilter/vf_delogo.c': {'additions': 1, 'deletions': 1, 'changes': 2, 'status': 'modified'}, 'libavfilter/vf_fieldmatch.c': {'additions': 1, 'deletions': 1, 'changes': 2, 'status': 'modified'}, 'libavfilter/vf_fieldorder.c': {'additions': 1, 'deletions': 1, 'changes': 2, 'status': 'modified'}, '…	{'bc4e7985628134496104e32f37f811aab4f68c55'}	{'c'}	{'C/C++'}
CVE-2013-4254	https://github.com/torvalds/linux	c95eb3184ea1a3a2551df57190c81da695e2144b	BIGVUL	CWE-20	DoS +Priv	6.9	https://github.com/torvalds/linux/commit/c95eb3184ea1a3a2551df57190c81da695e2144b	The validate_event function in arch/arm/kernel/perf_event.c in the Linux kernel before 3.10.8 on the ARM platform allows local users to gain privileges or cause a denial of service (NULL pointer dereference and system crash) by adding a hardware event to an event group led by a software event.		yes	ARM: 7809/1: perf: fix event validation for software group leaders It is possible to construct an event group with a software event as a group leader and then subsequently add a hardware event to the group. This results in the event group being validated by adding all members of the group to a fake PMU and attempting to allocate each event on their respective PMU. Unfortunately, for software even…	Will Deacon	08/07/2013, 22:39:41	{}	{'arch/arm/kernel/perf_event.c': {'additions': 3, 'deletions': 0, 'changes': 3, 'status': 'modified'}}	{'2ba85e7af4c639d933c9a87a6d7363f2983d5ada'}	{'c'}	{'C/C++'}
CVE-2013-4247	https://github.com/torvalds/linux	1fc29bacedeabb278080e31bb9c1ecb49f143c3b	BIGVUL	CWE-189	DoS Mem. Corr.	7.8	https://github.com/torvalds/linux/commit/1fc29bacedeabb278080e31bb9c1ecb49f143c3b	Off-by-one error in the build_unc_path_to_root function in fs/cifs/connect.c in the Linux kernel before 3.9.6 allows remote attackers to cause a denial of service (memory corruption and system crash) via a DFS share mount operation that triggers use of an unexpected DFS referral name length.		yes	cifs: fix off-by-one bug in build_unc_path_to_root commit 839db3d10a (cifs: fix up handling of prefixpath= option) changed the code such that the vol->prepath no longer contained a leading delimiter and then fixed up the places that accessed that field to account for that change. One spot in build_unc_path_to_root was missed however. When doing the pointer addition on pos, that patch failed to ac…	Jeff Layton	05/31/2013, 14:00:18	{}	{'fs/cifs/connect.c': {'additions': 2, 'deletions': 2, 'changes': 4, 'status': 'modified'}}	{'a93cb29acaa8f75618c3f202d1cf43c231984644'}	{'c'}	{'C/C++'}
CVE-2013-4244	https://github.com/vadz/libtiff	ce6841d9e41d621ba23cf18b190ee6a23b2cc833	BIGVUL	CWE-119	DoS Exec Code Overflow	6.8	https://github.com/vadz/libtiff/commit/ce6841d9e41d621ba23cf18b190ee6a23b2cc833	The LZW decompressor in the gif2tiff tool in libtiff 4.0.3 and earlier allows context-dependent attackers to cause a denial of service (out-of-bounds write and crash) or possibly execute arbitrary code via a crafted GIF image.		yes	fix possible OOB write in gif2tiff.c	fwarmerdam	08/14/2013, 13:59:16	{}	{'ChangeLog': {'additions': 4, 'deletions': 0, 'changes': 4, 'status': 'modified'}, 'tools/gif2tiff.c': {'additions': 4, 'deletions': 0, 'changes': 4, 'status': 'modified'}}	{'8dc74e49025015edfd129ca40f390bd141eb390e'}	{'c'}	{'C/C++'}
CVE-2013-4220	https://github.com/torvalds/linux	9955ac47f4ba1c95ecb6092aeaefb40a22e99268	BIGVUL		DoS	4.9	https://github.com/torvalds/linux/commit/9955ac47f4ba1c95ecb6092aeaefb40a22e99268	The bad_mode function in arch/arm64/kernel/traps.c in the Linux kernel before 3.9.5 on the ARM64 platform allows local users to cause a denial of service (system crash) via vectors involving an attempted register access that triggers an unexpected value in the Exception Syndrome Register (ESR).		yes	arm64: don't kill the kernel on a bad esr from el0 Rather than completely killing the kernel if we receive an esr value we can't deal with in the el0 handlers, send the process a SIGILL and log the esr value in the hope that we can debug it. If we receive a bad esr from el1, we'll die() as before. Signed-off-by: Mark Rutland <mark.rutland@arm.com> Signed-off-by: Catalin Marinas <catalin.marinas@a…	Mark Rutland	05/28/2013, 14:54:15	{}	{'arch/arm64/kernel/traps.c': {'additions': 9, 'deletions': 3, 'changes': 12, 'status': 'modified'}}	{'381cc2b9705512ee7c7f1839cbdde374625a2a9f'}	{'c'}	{'C/C++'}
CVE-2013-4205	https://github.com/torvalds/linux	6160968cee8b90a5dd95318d716e31d7775c4ef3	BIGVUL	CWE-399	DoS	4.7	https://github.com/torvalds/linux/commit/6160968cee8b90a5dd95318d716e31d7775c4ef3	Memory leak in the unshare_userns function in kernel/user_namespace.c in the Linux kernel before 3.10.6 allows local users to cause a denial of service (memory consumption) via an invalid CLONE_NEWUSER unshare call.		yes	userns: unshare_userns(&cred) should not populate cred on failure unshare_userns(new_cred) does *new_cred = prepare_creds() before create_user_ns() which can fail. However, the caller expects that it doesn't need to take care of new_cred if unshare_userns() fails. We could change the single caller, sys_unshare(), but I think it would be more clean to avoid the side effects on failure, so with thi…	Oleg Nesterov	08/06/2013, 17:38:55	{}	{'kernel/user_namespace.c': {'additions': 9, 'deletions': 4, 'changes': 13, 'status': 'modified'}}	{'c095ba7224d8edc71dcef0d655911399a8bd4a3f'}	{'c'}	{'C/C++'}
CVE-2013-4163	https://github.com/torvalds/linux	75a493e60ac4bbe2e977e7129d6d8cbb0dd236be	BIGVUL	CWE-399	DoS	4.7	https://github.com/torvalds/linux/commit/75a493e60ac4bbe2e977e7129d6d8cbb0dd236be	The ip6_append_data_mtu function in net/ipv6/ip6_output.c in the IPv6 implementation in the Linux kernel through 3.10.3 does not properly maintain information about whether the IPV6_MTU setsockopt option had been specified, which allows local users to cause a denial of service (BUG and system crash) via a crafted application that uses the UDP_CORK option in a setsockopt system call.		yes	ipv6: ip6_append_data_mtu did not care about pmtudisc and frag_size If the socket had an IPV6_MTU value set, ip6_append_data_mtu lost track of this when appending the second frame on a corked socket. This results in the following splat: [37598.993962] ------------[ cut here ]------------ [37598.994008] kernel BUG at net/core/skbuff.c:2064! [37598.994008] invalid opcode: 0000 [#1] SMP [37598.99400…	Hannes Frederic Sowa	07/02/2013, 06:04:05	{}	{'net/ipv6/ip6_output.c': {'additions': 10, 'deletions': 6, 'changes': 16, 'status': 'modified'}}	{'8822b64a0fa64a5dd1dfcf837c5b0be83f8c05d1'}	{'c'}	{'C/C++'}
CVE-2013-4162	https://github.com/torvalds/linux	8822b64a0fa64a5dd1dfcf837c5b0be83f8c05d1	BIGVUL	CWE-399	DoS	4.7	https://github.com/torvalds/linux/commit/8822b64a0fa64a5dd1dfcf837c5b0be83f8c05d1	The udp_v6_push_pending_frames function in net/ipv6/udp.c in the IPv6 implementation in the Linux kernel through 3.10.3 makes an incorrect function call for pending data, which allows local users to cause a denial of service (BUG and system crash) via a crafted application that uses the UDP_CORK option in a setsockopt system call.		yes	ipv6: call udp_push_pending_frames when uncorking a socket with AF_INET pending data We accidentally call down to ip6_push_pending_frames when uncorking pending AF_INET data on a ipv6 socket. This results in the following splat (from Dave Jones): skbuff: skb_under_panic: text:ffffffff816765f6 len:48 put:40 head:ffff88013deb6df0 data:ffff88013deb6dec tail:0x2c end:0xc0 dev:<NULL> ------------[ cut…	Hannes Frederic Sowa	07/01/2013, 18:21:30	{}	{'include/net/udp.h': {'additions': 1, 'deletions': 0, 'changes': 1, 'status': 'modified'}, 'net/ipv4/udp.c': {'additions': 2, 'deletions': 1, 'changes': 3, 'status': 'modified'}, 'net/ipv6/udp.c': {'additions': 6, 'deletions': 1, 'changes': 7, 'status': 'modified'}}	{'b9eef55c2ab33053ae236b5d383965f9ee6a0094'}	{'c', 'h'}	{'C/C++'}
CVE-2013-4136	https://github.com/phusion/passenger	5483b3292cc2af1c83033eaaadec20dba4dcfd9b	BIGVUL	CWE-59	+Priv	4.4	https://github.com/phusion/passenger/commit/5483b3292cc2af1c83033eaaadec20dba4dcfd9b	ext/common/ServerInstanceDir.h in Phusion Passenger gem before 4.0.6 for Ruby allows local users to gain privileges or possibly change the ownership of arbitrary directories via a symlink attack on a directory with a predictable name in /tmp/.		yes	If the server instance directory already exists, it is now removed first in order get correct directory permissions. If the directory still exists after removal, Phusion Passenger aborts to avoid writing to a directory with unexpected permissions. Fixes issue #910.	Hongli Lai (Phusion)	06/27/2013, 21:26:24	{}	{'NEWS': {'additions': 4, 'deletions': 0, 'changes': 4, 'status': 'modified'}, 'ext/common/ServerInstanceDir.h': {'additions': 28, 'deletions': 1, 'changes': 29, 'status': 'modified'}, 'test/cxx/ServerInstanceDirTest.cpp': {'additions': 3, 'deletions': 1, 'changes': 4, 'status': 'modified'}}	{'5db9246c5046b297751f61cb59d1a0c35dcd2f55'}	{'cpp', 'h'}	{'C/C++'}
CVE-2013-4129	https://github.com/torvalds/linux	c7e8e8a8f7a70b343ca1e0f90a31e35ab2d16de1	BIGVUL	CWE-20	DoS	4.7	https://github.com/torvalds/linux/commit/c7e8e8a8f7a70b343ca1e0f90a31e35ab2d16de1	The bridge multicast implementation in the Linux kernel through 3.10.3 does not check whether a certain timer is armed before modifying the timeout value of that timer, which allows local users to cause a denial of service (BUG and system crash) via vectors involving the shutdown of a KVM virtual machine, related to net/bridge/br_mdb.c and net/bridge/br_multicast.c.		yes	bridge: fix some kernel warning in multicast timer Several people reported the warning: "kernel BUG at kernel/timer.c:729!" and the stack trace is: #7 [ffff880214d25c10] mod_timer+501 at ffffffff8106d905 #8 [ffff880214d25c50] br_multicast_del_pg.isra.20+261 at ffffffffa0731d25 [bridge] #9 [ffff880214d25c80] br_multicast_disable_port+88 at ffffffffa0732948 [bridge] #10 [ffff880214d25cb0] br_stp_di…	Cong Wang	07/05/2013, 11:36:17	{}	{'net/bridge/br_mdb.c': {'additions': 1, 'deletions': 1, 'changes': 2, 'status': 'modified'}, 'net/bridge/br_multicast.c': {'additions': 1, 'deletions': 1, 'changes': 2, 'status': 'modified'}}	{'734d4e159b283a4ae4d007b7e7a91d84398ccb92'}	{'c'}	{'C/C++'}
CVE-2013-4127	https://github.com/torvalds/linux	dd7633ecd553a5e304d349aa6f8eb8a0417098c5	BIGVUL	CWE-399	DoS	4.7	https://github.com/torvalds/linux/commit/dd7633ecd553a5e304d349aa6f8eb8a0417098c5	Use-after-free vulnerability in the vhost_net_set_backend function in drivers/vhost/net.c in the Linux kernel through 3.10.3 allows local users to cause a denial of service (OOPS and system crash) via vectors involving powering on a virtual machine.		yes	vhost-net: fix use-after-free in vhost_net_flush vhost_net_ubuf_put_and_wait has a confusing name: it will actually also free it's argument. Thus since commit 1280c27f8e29acf4af2da914e80ec27c3dbd5c01 "vhost-net: flush outstanding DMAs on memory change" vhost_net_flush tries to use the argument after passing it to vhost_net_ubuf_put_and_wait, this results in use after free. To fix, don't free the …	Michael S. Tsirkin	07/07/2013, 11:26:53	{}	{'drivers/vhost/net.c': {'additions': 7, 'deletions': 2, 'changes': 9, 'status': 'modified'}}	{'785bf6f7904352242d187ff6087d523a4ce1b3ac'}	{'c'}	{'C/C++'}
CVE-2013-4125	https://github.com/torvalds/linux	307f2fb95e9b96b3577916e73d92e104f8f26494	BIGVUL	CWE-399	DoS	5.4	https://github.com/torvalds/linux/commit/307f2fb95e9b96b3577916e73d92e104f8f26494	The fib6_add_rt2node function in net/ipv6/ip6_fib.c in the IPv6 stack in the Linux kernel through 3.10.1 does not properly handle Router Advertisement (RA) messages in certain circumstances involving three routes that initially qualified for membership in an ECMP route set until a change occurred for one of the first two routes, which allows remote attackers to cause a denial of service (system c…		yes	ipv6: only static routes qualify for equal cost multipathing Static routes in this case are non-expiring routes which did not get configured by autoconf or by icmpv6 redirects. To make sure we actually get an ecmp route while searching for the first one in this fib6_node's leafs, also make sure it matches the ecmp route assumptions. v2: a) Removed RTF_EXPIRE check in dst.from chain. The check of …	Hannes Frederic Sowa	07/12/2013, 21:46:33	{}	{'net/ipv6/ip6_fib.c': {'additions': 11, 'deletions': 4, 'changes': 15, 'status': 'modified'}}	{'9b4fe5fb0bdd8f31f24cbfe77e38ec8155c250c5'}	{'c'}	{'C/C++'}
CVE-2013-3735	https://github.com/php/php-src	fb58e69a84f4fde603a630d2c9df2fa3be16d846	BIGVUL	CWE-20	DoS	5.0	https://github.com/php/php-src/commit/fb58e69a84f4fde603a630d2c9df2fa3be16d846	** DISPUTED ** The Zend Engine in PHP before 5.4.16 RC1, and 5.5.0 before RC2, does not properly determine whether a parser error occurred, which allows context-dependent attackers to cause a denial of service (memory consumption and application crash) via a crafted function definition, as demonstrated by an attack within a shared web-hosting environment. NOTE: the vendor's http://php.net/securit…		yes	fix bug #64660 - yyparse can return 2, not only 1	Stanislav Malyshev	05/20/2013, 07:52:38	{}	{'NEWS': {'additions': 4, 'deletions': 2, 'changes': 6, 'status': 'modified'}, 'Zend/tests/bug64660.phpt': {'additions': 11, 'deletions': 0, 'changes': 11, 'status': 'added'}, 'Zend/zend_language_scanner.c': {'additions': 3, 'deletions': 3, 'changes': 6, 'status': 'modified'}, 'Zend/zend_language_scanner.l': {'additions': 2, 'deletions': 2, 'changes': 4, 'status': 'modified'}}	{'7c66c502d096a7a284711bf75af3ef70484a7125'}	{'c', 'l', 'phpt'}	{'C/C++', 'PHP'}
CVE-2013-3302	https://github.com/torvalds/linux	ea702b80e0bbb2448e201472127288beb82ca2fe	BIGVUL	CWE-362	DoS	4.4	https://github.com/torvalds/linux/commit/ea702b80e0bbb2448e201472127288beb82ca2fe	Race condition in the smb_send_rqst function in fs/cifs/transport.c in the Linux kernel before 3.7.2 allows local users to cause a denial of service (NULL pointer dereference and OOPS) or possibly have unspecified other impact via vectors involving a reconnection event.		yes	cifs: move check for NULL socket into smb_send_rqst Cai reported this oops: [90701.616664] BUG: unable to handle kernel NULL pointer dereference at 0000000000000028 [90701.625438] IP: [<ffffffff814a343e>] kernel_setsockopt+0x2e/0x60 [90701.632167] PGD fea319067 PUD 103fda4067 PMD 0 [90701.637255] Oops: 0000 [#1] SMP [90701.640878] Modules linked in: des_generic md4 nls_utf8 cifs dns_resolver binf…	Jeff Layton	12/27/2012, 12:28:55	{}	{'fs/cifs/transport.c': {'additions': 3, 'deletions': 3, 'changes': 6, 'status': 'modified'}}	{'ecccd1248d6e6986130ffcc3b0d003cb46a485c0'}	{'c'}	{'C/C++'}
CVE-2013-3301	https://github.com/torvalds/linux	6a76f8c0ab19f215af2a3442870eeb5f0e81998d	BIGVUL		DoS	7.2	https://github.com/torvalds/linux/commit/6a76f8c0ab19f215af2a3442870eeb5f0e81998d	The ftrace implementation in the Linux kernel before 3.8.8 allows local users to cause a denial of service (NULL pointer dereference and system crash) or possibly have unspecified other impact by leveraging the CAP_SYS_ADMIN capability for write access to the (1) set_ftrace_pid or (2) set_graph_function file, and then making an lseek system call.		yes	tracing: Fix possible NULL pointer dereferences Currently set_ftrace_pid and set_graph_function files use seq_lseek for their fops. However seq_open() is called only for FMODE_READ in the fops->open() so that if an user tries to seek one of those file when she open it for writing, it sees NULL seq_file and then panic. It can be easily reproduced with following command: $ cd /sys/kernel/debug/trac…	Namhyung Kim	04/11/2013, 06:55:01	{}	{'include/linux/ftrace.h': {'additions': 1, 'deletions': 1, 'changes': 2, 'status': 'modified'}, 'kernel/trace/ftrace.c': {'additions': 5, 'deletions': 5, 'changes': 10, 'status': 'modified'}, 'kernel/trace/trace_stack.c': {'additions': 1, 'deletions': 1, 'changes': 2, 'status': 'modified'}}	{'83e03b3fe4daffdebbb42151d5410d730ae50bd1'}	{'c', 'h'}	{'C/C++'}
CVE-2013-3237	https://github.com/torvalds/linux	d5e0d0f607a7a029c6563a0470d88255c89a8d11	BIGVUL	CWE-200	+Info	4.9	https://github.com/torvalds/linux/commit/d5e0d0f607a7a029c6563a0470d88255c89a8d11	The vsock_stream_sendmsg function in net/vmw_vsock/af_vsock.c in the Linux kernel before 3.9-rc7 does not initialize a certain length variable, which allows local users to obtain sensitive information from kernel stack memory via a crafted recvmsg or recvfrom system call.		yes	VSOCK: Fix missing msg_namelen update in vsock_stream_recvmsg() The code misses to update the msg_namelen member to 0 and therefore makes net/socket.c leak the local, uninitialized sockaddr_storage variable to userland -- 128 bytes of kernel stack memory. Cc: Andy King <acking@vmware.com> Cc: Dmitry Torokhov <dtor@vmware.com> Cc: George Zhang <georgezhang@vmware.com> Signed-off-by: Mathias Krause…	Mathias Krause	04/07/2013, 01:52:02	{}	{'net/vmw_vsock/af_vsock.c': {'additions': 2, 'deletions': 0, 'changes': 2, 'status': 'modified'}}	{'680d04e0ba7e926233e3b9cee59125ce181f66ba'}	{'c'}	{'C/C++'}
CVE-2013-3236	https://github.com/torvalds/linux	680d04e0ba7e926233e3b9cee59125ce181f66ba	BIGVUL	CWE-200	+Info	4.9	https://github.com/torvalds/linux/commit/680d04e0ba7e926233e3b9cee59125ce181f66ba	The vmci_transport_dgram_dequeue function in net/vmw_vsock/vmci_transport.c in the Linux kernel before 3.9-rc7 does not properly initialize a certain length variable, which allows local users to obtain sensitive information from kernel stack memory via a crafted recvmsg or recvfrom system call.		yes	VSOCK: vmci - fix possible info leak in vmci_transport_dgram_dequeue() In case we received no data on the call to skb_recv_datagram(), i.e. skb->data is NULL, vmci_transport_dgram_dequeue() will return with 0 without updating msg_namelen leading to net/socket.c leaking the local, uninitialized sockaddr_storage variable to userland -- 128 bytes of kernel stack memory. Fix this by moving the alread…	Mathias Krause	04/07/2013, 01:52:01	{}	{'net/vmw_vsock/vmci_transport.c': {'additions': 2, 'deletions': 1, 'changes': 3, 'status': 'modified'}}	{'60085c3d009b0df252547adb336d1ccca5ce52ec'}	{'c'}	{'C/C++'}
CVE-2013-3235	https://github.com/torvalds/linux	60085c3d009b0df252547adb336d1ccca5ce52ec	BIGVUL	CWE-200	+Info	4.9	https://github.com/torvalds/linux/commit/60085c3d009b0df252547adb336d1ccca5ce52ec	net/tipc/socket.c in the Linux kernel before 3.9-rc7 does not initialize a certain data structure and a certain length variable, which allows local users to obtain sensitive information from kernel stack memory via a crafted recvmsg or recvfrom system call.		yes	tipc: fix info leaks via msg_name in recv_msg/recv_stream The code in set_orig_addr() does not initialize all of the members of struct sockaddr_tipc when filling the sockaddr info -- namely the union is only partly filled. This will make recv_msg() and recv_stream() -- the only users of this function -- leak kernel stack memory as the msg_name member is a local variable in net/socket.c. Additiona…	Mathias Krause	04/07/2013, 01:52:00	{}	{'net/tipc/socket.c': {'additions': 7, 'deletions': 0, 'changes': 7, 'status': 'modified'}}	{'4a184233f21645cf0b719366210ed445d1024d72'}	{'c'}	{'C/C++'}
CVE-2013-3234	https://github.com/torvalds/linux	4a184233f21645cf0b719366210ed445d1024d72	BIGVUL	CWE-200	+Info	4.9	https://github.com/torvalds/linux/commit/4a184233f21645cf0b719366210ed445d1024d72	The rose_recvmsg function in net/rose/af_rose.c in the Linux kernel before 3.9-rc7 does not initialize a certain data structure, which allows local users to obtain sensitive information from kernel stack memory via a crafted recvmsg or recvfrom system call.		yes	rose: fix info leak via msg_name in rose_recvmsg() The code in rose_recvmsg() does not initialize all of the members of struct sockaddr_rose/full_sockaddr_rose when filling the sockaddr info. Nor does it initialize the padding bytes of the structure inserted by the compiler for alignment. This will lead to leaking uninitialized kernel stack bytes in net/socket.c. Fix the issue by initializing the…	Mathias Krause	04/07/2013, 01:51:59	{}	{'net/rose/af_rose.c': {'additions': 1, 'deletions': 0, 'changes': 1, 'status': 'modified'}}	{'d26d6504f23e803824e8ebd14e52d4fc0a0b09cb'}	{'c'}	{'C/C++'}
CVE-2013-3233	https://github.com/torvalds/linux	d26d6504f23e803824e8ebd14e52d4fc0a0b09cb	BIGVUL	CWE-200	+Info	4.9	https://github.com/torvalds/linux/commit/d26d6504f23e803824e8ebd14e52d4fc0a0b09cb	The llcp_sock_recvmsg function in net/nfc/llcp/sock.c in the Linux kernel before 3.9-rc7 does not initialize a certain length variable and a certain data structure, which allows local users to obtain sensitive information from kernel stack memory via a crafted recvmsg or recvfrom system call.		yes	NFC: llcp: fix info leaks via msg_name in llcp_sock_recvmsg() The code in llcp_sock_recvmsg() does not initialize all the members of struct sockaddr_nfc_llcp when filling the sockaddr info. Nor does it initialize the padding bytes of the structure inserted by the compiler for alignment. Also, if the socket is in state LLCP_CLOSED or is shutting down during receive the msg_namelen member is not up…	Mathias Krause	04/07/2013, 01:51:58	{}	{'net/nfc/llcp/sock.c': {'additions': 3, 'deletions': 0, 'changes': 3, 'status': 'modified'}}	{'3ce5efad47b62c57a4f5c54248347085a750ce0e'}	{'c'}	{'C/C++'}
CVE-2013-3232	https://github.com/torvalds/linux	3ce5efad47b62c57a4f5c54248347085a750ce0e	BIGVUL	CWE-200	+Info	4.9	https://github.com/torvalds/linux/commit/3ce5efad47b62c57a4f5c54248347085a750ce0e	The nr_recvmsg function in net/netrom/af_netrom.c in the Linux kernel before 3.9-rc7 does not initialize a certain data structure, which allows local users to obtain sensitive information from kernel stack memory via a crafted recvmsg or recvfrom system call.		yes	netrom: fix info leak via msg_name in nr_recvmsg() In case msg_name is set the sockaddr info gets filled out, as requested, but the code fails to initialize the padding bytes of struct sockaddr_ax25 inserted by the compiler for alignment. Also the sax25_ndigis member does not get assigned, leaking four more bytes. Both issues lead to the fact that the code will leak uninitialized kernel stack byt…	Mathias Krause	04/07/2013, 01:51:57	{}	{'net/netrom/af_netrom.c': {'additions': 1, 'deletions': 0, 'changes': 1, 'status': 'modified'}}	{'c77a4b9cffb6215a15196ec499490d116dfad181'}	{'c'}	{'C/C++'}
CVE-2013-3231	https://github.com/torvalds/linux	c77a4b9cffb6215a15196ec499490d116dfad181	BIGVUL	CWE-200	+Info	4.7	https://github.com/torvalds/linux/commit/c77a4b9cffb6215a15196ec499490d116dfad181	The llc_ui_recvmsg function in net/llc/af_llc.c in the Linux kernel before 3.9-rc7 does not initialize a certain length variable, which allows local users to obtain sensitive information from kernel stack memory via a crafted recvmsg or recvfrom system call.		yes	llc: Fix missing msg_namelen update in llc_ui_recvmsg() For stream sockets the code misses to update the msg_namelen member to 0 and therefore makes net/socket.c leak the local, uninitialized sockaddr_storage variable to userland -- 128 bytes of kernel stack memory. The msg_namelen update is also missing for datagram sockets in case the socket is shutting down during receive. Fix both issues by s…	Mathias Krause	04/07/2013, 01:51:56	{}	{'net/llc/af_llc.c': {'additions': 2, 'deletions': 0, 'changes': 2, 'status': 'modified'}}	{'b860d3cc62877fad02863e2a08efff69a19382d2'}	{'c'}	{'C/C++'}
CVE-2013-3230	https://github.com/torvalds/linux	b860d3cc62877fad02863e2a08efff69a19382d2	BIGVUL	CWE-200	+Info	4.9	https://github.com/torvalds/linux/commit/b860d3cc62877fad02863e2a08efff69a19382d2	The l2tp_ip6_recvmsg function in net/l2tp/l2tp_ip6.c in the Linux kernel before 3.9-rc7 does not initialize a certain structure member, which allows local users to obtain sensitive information from kernel stack memory via a crafted recvmsg or recvfrom system call.		yes	l2tp: fix info leak in l2tp_ip6_recvmsg() The L2TP code for IPv6 fails to initialize the l2tp_conn_id member of struct sockaddr_l2tpip6 and therefore leaks four bytes kernel stack in l2tp_ip6_recvmsg() in case msg_name is set. Initialize l2tp_conn_id with 0 to avoid the info leak. Signed-off-by: Mathias Krause <minipli@googlemail.com> Signed-off-by: David S. Miller <davem@davemloft.net>	Mathias Krause	04/07/2013, 01:51:55	{}	{'net/l2tp/l2tp_ip6.c': {'additions': 1, 'deletions': 0, 'changes': 1, 'status': 'modified'}}	{'a5598bd9c087dc0efc250a5221e5d0e6f584ee88'}	{'c'}	{'C/C++'}
CVE-2013-3229	https://github.com/torvalds/linux	a5598bd9c087dc0efc250a5221e5d0e6f584ee88	BIGVUL	CWE-200	+Info	4.9	https://github.com/torvalds/linux/commit/a5598bd9c087dc0efc250a5221e5d0e6f584ee88	The iucv_sock_recvmsg function in net/iucv/af_iucv.c in the Linux kernel before 3.9-rc7 does not initialize a certain length variable, which allows local users to obtain sensitive information from kernel stack memory via a crafted recvmsg or recvfrom system call.		yes	iucv: Fix missing msg_namelen update in iucv_sock_recvmsg() The current code does not fill the msg_name member in case it is set. It also does not set the msg_namelen member to 0 and therefore makes net/socket.c leak the local, uninitialized sockaddr_storage variable to userland -- 128 bytes of kernel stack memory. Fix that by simply setting msg_namelen to 0 as obviously nobody cared about iucv_s…	Mathias Krause	04/07/2013, 01:51:54	{}	{'net/iucv/af_iucv.c': {'additions': 2, 'deletions': 0, 'changes': 2, 'status': 'modified'}}	{'5ae94c0d2f0bed41d6718be743985d61b7f5c47d'}	{'c'}	{'C/C++'}
CVE-2013-3228	https://github.com/torvalds/linux	5ae94c0d2f0bed41d6718be743985d61b7f5c47d	BIGVUL	CWE-200	+Info	4.9	https://github.com/torvalds/linux/commit/5ae94c0d2f0bed41d6718be743985d61b7f5c47d	The irda_recvmsg_dgram function in net/irda/af_irda.c in the Linux kernel before 3.9-rc7 does not initialize a certain length variable, which allows local users to obtain sensitive information from kernel stack memory via a crafted recvmsg or recvfrom system call.		yes	irda: Fix missing msg_namelen update in irda_recvmsg_dgram() The current code does not fill the msg_name member in case it is set. It also does not set the msg_namelen member to 0 and therefore makes net/socket.c leak the local, uninitialized sockaddr_storage variable to userland -- 128 bytes of kernel stack memory. Fix that by simply setting msg_namelen to 0 as obviously nobody cared about irda_…	Mathias Krause	04/07/2013, 01:51:53	{}	{'net/irda/af_irda.c': {'additions': 2, 'deletions': 0, 'changes': 2, 'status': 'modified'}}	{'2d6fbfe733f35c6b355c216644e08e149c61b271'}	{'c'}	{'C/C++'}
CVE-2013-3227	https://github.com/torvalds/linux	2d6fbfe733f35c6b355c216644e08e149c61b271	BIGVUL	CWE-200	+Info	4.9	https://github.com/torvalds/linux/commit/2d6fbfe733f35c6b355c216644e08e149c61b271	The caif_seqpkt_recvmsg function in net/caif/caif_socket.c in the Linux kernel before 3.9-rc7 does not initialize a certain length variable, which allows local users to obtain sensitive information from kernel stack memory via a crafted recvmsg or recvfrom system call.		yes	caif: Fix missing msg_namelen update in caif_seqpkt_recvmsg() The current code does not fill the msg_name member in case it is set. It also does not set the msg_namelen member to 0 and therefore makes net/socket.c leak the local, uninitialized sockaddr_storage variable to userland -- 128 bytes of kernel stack memory. Fix that by simply setting msg_namelen to 0 as obviously nobody cared about caif…	Mathias Krause	04/07/2013, 01:51:52	{}	{'net/caif/caif_socket.c': {'additions': 2, 'deletions': 0, 'changes': 2, 'status': 'modified'}}	{'c8c499175f7d295ef867335bceb9a76a2c3cdc38'}	{'c'}	{'C/C++'}
CVE-2013-3226	https://github.com/torvalds/linux	c8c499175f7d295ef867335bceb9a76a2c3cdc38	BIGVUL	CWE-200	+Info	4.9	https://github.com/torvalds/linux/commit/c8c499175f7d295ef867335bceb9a76a2c3cdc38	The sco_sock_recvmsg function in net/bluetooth/sco.c in the Linux kernel before 3.9-rc7 does not initialize a certain length variable, which allows local users to obtain sensitive information from kernel stack memory via a crafted recvmsg or recvfrom system call.		yes	Bluetooth: SCO - Fix missing msg_namelen update in sco_sock_recvmsg() If the socket is in state BT_CONNECT2 and BT_SK_DEFER_SETUP is set in the flags, sco_sock_recvmsg() returns early with 0 without updating the possibly set msg_namelen member. This, in turn, leads to a 128 byte kernel stack leak in net/socket.c. Fix this by updating msg_namelen in this case. For all other cases it will be handle…	Mathias Krause	04/07/2013, 01:51:51	{}	{'net/bluetooth/sco.c': {'additions': 1, 'deletions': 0, 'changes': 1, 'status': 'modified'}}	{'e11e0455c0d7d3d62276a0c55d9dfbc16779d691'}	{'c'}	{'C/C++'}
CVE-2013-3225	https://github.com/torvalds/linux	e11e0455c0d7d3d62276a0c55d9dfbc16779d691	BIGVUL	CWE-200	+Info	4.9	https://github.com/torvalds/linux/commit/e11e0455c0d7d3d62276a0c55d9dfbc16779d691	The rfcomm_sock_recvmsg function in net/bluetooth/rfcomm/sock.c in the Linux kernel before 3.9-rc7 does not initialize a certain length variable, which allows local users to obtain sensitive information from kernel stack memory via a crafted recvmsg or recvfrom system call.		yes	Bluetooth: RFCOMM - Fix missing msg_namelen update in rfcomm_sock_recvmsg() If RFCOMM_DEFER_SETUP is set in the flags, rfcomm_sock_recvmsg() returns early with 0 without updating the possibly set msg_namelen member. This, in turn, leads to a 128 byte kernel stack leak in net/socket.c. Fix this by updating msg_namelen in this case. For all other cases it will be handled in bt_sock_stream_recvmsg()…	Mathias Krause	04/07/2013, 01:51:50	{}	{'net/bluetooth/rfcomm/sock.c': {'additions': 1, 'deletions': 0, 'changes': 1, 'status': 'modified'}}	{'4683f42fde3977bdb4e8a09622788cc8b5313778'}	{'c'}	{'C/C++'}
CVE-2013-3224	https://github.com/torvalds/linux	4683f42fde3977bdb4e8a09622788cc8b5313778	BIGVUL	CWE-200	+Info	4.9	https://github.com/torvalds/linux/commit/4683f42fde3977bdb4e8a09622788cc8b5313778	The bt_sock_recvmsg function in net/bluetooth/af_bluetooth.c in the Linux kernel before 3.9-rc7 does not properly initialize a certain length variable, which allows local users to obtain sensitive information from kernel stack memory via a crafted recvmsg or recvfrom system call.		yes	Bluetooth: fix possible info leak in bt_sock_recvmsg() In case the socket is already shutting down, bt_sock_recvmsg() returns with 0 without updating msg_namelen leading to net/socket.c leaking the local, uninitialized sockaddr_storage variable to userland -- 128 bytes of kernel stack memory. Fix this by moving the msg_namelen assignment in front of the shutdown test. Cc: Marcel Holtmann <marcel@…	Mathias Krause	04/07/2013, 01:51:49	{}	{'net/bluetooth/af_bluetooth.c': {'additions': 2, 'deletions': 2, 'changes': 4, 'status': 'modified'}}	{'ef3313e84acbf349caecae942ab3ab731471f1a1'}	{'c'}	{'C/C++'}
CVE-2013-3223	https://github.com/torvalds/linux	ef3313e84acbf349caecae942ab3ab731471f1a1	BIGVUL	CWE-200	+Info	4.9	https://github.com/torvalds/linux/commit/ef3313e84acbf349caecae942ab3ab731471f1a1	The ax25_recvmsg function in net/ax25/af_ax25.c in the Linux kernel before 3.9-rc7 does not initialize a certain data structure, which allows local users to obtain sensitive information from kernel stack memory via a crafted recvmsg or recvfrom system call.		yes	ax25: fix info leak via msg_name in ax25_recvmsg() When msg_namelen is non-zero the sockaddr info gets filled out, as requested, but the code fails to initialize the padding bytes of struct sockaddr_ax25 inserted by the compiler for alignment. Additionally the msg_namelen value is updated to sizeof(struct full_sockaddr_ax25) but is not always filled up to this size. Both issues lead to the fact t…	Mathias Krause	04/07/2013, 01:51:48	{}	{'net/ax25/af_ax25.c': {'additions': 1, 'deletions': 0, 'changes': 1, 'status': 'modified'}}	{'9b3e617f3df53822345a8573b6d358f6b9e5ed87'}	{'c'}	{'C/C++'}
CVE-2013-3222	https://github.com/torvalds/linux	9b3e617f3df53822345a8573b6d358f6b9e5ed87	BIGVUL	CWE-200	+Info	4.9	https://github.com/torvalds/linux/commit/9b3e617f3df53822345a8573b6d358f6b9e5ed87	The vcc_recvmsg function in net/atm/common.c in the Linux kernel before 3.9-rc7 does not initialize a certain length variable, which allows local users to obtain sensitive information from kernel stack memory via a crafted recvmsg or recvfrom system call.		yes	atm: update msg_namelen in vcc_recvmsg() The current code does not fill the msg_name member in case it is set. It also does not set the msg_namelen member to 0 and therefore makes net/socket.c leak the local, uninitialized sockaddr_storage variable to userland -- 128 bytes of kernel stack memory. Fix that by simply setting msg_namelen to 0 as obviously nobody cared about vcc_recvmsg() not filling…	Mathias Krause	04/07/2013, 01:51:47	{}	{'net/atm/common.c': {'additions': 2, 'deletions': 0, 'changes': 2, 'status': 'modified'}}	{'50a75a8914539c5dcd441c5f54d237a666a426fd'}	{'c'}	{'C/C++'}
CVE-2013-3076	https://github.com/torvalds/linux	72a763d805a48ac8c0bf48fdb510e84c12de51fe	BIGVUL	CWE-200	+Info	4.9	https://github.com/torvalds/linux/commit/72a763d805a48ac8c0bf48fdb510e84c12de51fe	The crypto API in the Linux kernel through 3.9-rc8 does not initialize certain length variables, which allows local users to obtain sensitive information from kernel stack memory via a crafted recvmsg or recvfrom system call, related to the hash_recvmsg function in crypto/algif_hash.c and the skcipher_recvmsg function in crypto/algif_skcipher.c.		yes	crypto: algif - suppress sending source address information in recvmsg The current code does not set the msg_namelen member to 0 and therefore makes net/socket.c leak the local sockaddr_storage variable to userland -- 128 bytes of kernel stack memory. Fix that. Cc: <stable@vger.kernel.org> # 2.6.38 Signed-off-by: Mathias Krause <minipli@googlemail.com> Signed-off-by: Herbert Xu <herbert@gondor.ap…	Mathias Krause	04/07/2013, 12:05:39	{}	{'crypto/algif_hash.c': {'additions': 2, 'deletions': 0, 'changes': 2, 'status': 'modified'}, 'crypto/algif_skcipher.c': {'additions': 1, 'deletions': 0, 'changes': 1, 'status': 'modified'}}	{'d47cbd5bcee7c7a08fc0283dda465375fa1b1fda'}	{'c'}	{'C/C++'}
CVE-2013-2930	https://github.com/torvalds/linux	12ae030d54ef250706da5642fc7697cc60ad0df7	BIGVUL	CWE-264		3.6	https://github.com/torvalds/linux/commit/12ae030d54ef250706da5642fc7697cc60ad0df7	The perf_trace_event_perm function in kernel/trace/trace_event_perf.c in the Linux kernel before 3.12.2 does not properly restrict access to the perf subsystem, which allows local users to enable function tracing via a crafted application.		yes	perf/ftrace: Fix paranoid level for enabling function tracer The current default perf paranoid level is "1" which has "perf_paranoid_kernel()" return false, and giving any operations that use it, access to normal users. Unfortunately, this includes function tracing and normal users should not be allowed to enable function tracing by default. The proper level is defined at "-1" (full perf access),…	Steven Rostedt	11/05/2013, 17:51:11	{}	{'kernel/trace/trace_event_perf.c': {'additions': 1, 'deletions': 1, 'changes': 2, 'status': 'modified'}}	{'5e01dc7b26d9f24f39abace5da98ccbd6a5ceb52'}	{'c'}	{'C/C++'}
CVE-2013-2929	https://github.com/torvalds/linux	d049f74f2dbe71354d43d393ac3a188947811348	BIGVUL	CWE-264	Bypass +Info	3.3	https://github.com/torvalds/linux/commit/d049f74f2dbe71354d43d393ac3a188947811348	The Linux kernel before 3.12.2 does not properly use the get_dumpable function, which allows local users to bypass intended ptrace restrictions or obtain sensitive information from IA64 scratch registers via a crafted application, related to kernel/ptrace.c and arch/ia64/include/asm/processor.h.		yes	exec/ptrace: fix get_dumpable() incorrect tests The get_dumpable() return value is not boolean. Most users of the function actually want to be testing for non-SUID_DUMP_USER(1) rather than SUID_DUMP_DISABLE(0). The SUID_DUMP_ROOT(2) is also considered a protected state. Almost all places did this correctly, excepting the two places fixed in this patch. Wrong logic: if (dumpable == SUID_DUMP_DISAB…	Kees Cook	11/12/2013, 23:11:17	{}	{'arch/ia64/include/asm/processor.h': {'additions': 1, 'deletions': 1, 'changes': 2, 'status': 'modified'}, 'fs/exec.c': {'additions': 6, 'deletions': 0, 'changes': 6, 'status': 'modified'}, 'include/linux/binfmts.h': {'additions': 0, 'deletions': 3, 'changes': 3, 'status': 'modified'}, 'include/linux/sched.h': {'additions': 4, 'deletions': 0, 'changes': 4, 'status': 'modified'}, 'kernel/ptrace.c…	{'1c3fc3e5cc8a81d21b199cb739d5d9c51f3688f4'}	{'c', 'h'}	{'C/C++'}
CVE-2013-2850	https://github.com/torvalds/linux	cea4dcfdad926a27a18e188720efe0f2c9403456	BIGVUL	CWE-119	DoS Exec Code Overflow Mem. Corr.	7.9	https://github.com/torvalds/linux/commit/cea4dcfdad926a27a18e188720efe0f2c9403456	Heap-based buffer overflow in the iscsi_add_notunderstood_response function in drivers/target/iscsi/iscsi_target_parameters.c in the iSCSI target subsystem in the Linux kernel through 3.9.4 allows remote attackers to cause a denial of service (memory corruption and OOPS) or possibly execute arbitrary code via a long key that is not properly handled during construction of an error-response packet.		yes	iscsi-target: fix heap buffer overflow on error If a key was larger than 64 bytes, as checked by iscsi_check_key(), the error response packet, generated by iscsi_add_notunderstood_response(), would still attempt to copy the entire key into the packet, overflowing the structure on the heap. Remote preauthentication kernel memory corruption was possible if a target was configured and listening on t…	Kees Cook	05/23/2013, 17:32:17	{}	{'drivers/target/iscsi/iscsi_target_parameters.c': {'additions': 3, 'deletions': 5, 'changes': 8, 'status': 'modified'}, 'drivers/target/iscsi/iscsi_target_parameters.h': {'additions': 3, 'deletions': 1, 'changes': 4, 'status': 'modified'}}	{'21363ca873334391992f2f424856aa864345bb61'}	{'c', 'h'}	{'C/C++'}
CVE-2013-2765	https://github.com/SpiderLabs/ModSecurity	0840b13612a0b7ef1ce7441cf811dcfc6b463fba	BIGVUL		DoS	4.3	https://github.com/SpiderLabs/ModSecurity/commit/0840b13612a0b7ef1ce7441cf811dcfc6b463fba	The ModSecurity module before 2.7.4 for the Apache HTTP Server allows remote attackers to cause a denial of service (NULL pointer dereference, process crash, and disk consumption) via a POST request with a large body and a crafted Content-Type header.		yes	Fixed: chuck null pointer when unknown CT is sent and over in-memory limit	Breno Silva	04/04/2013, 15:04:22	{}	{'apache2/msc_reqbody.c': {'additions': 1, 'deletions': 0, 'changes': 1, 'status': 'modified'}}	{'d8262fc6cfa9a8e814794ba8dd0a2915e7a24a52'}	{'c'}	{'C/C++'}
CVE-2013-2636	https://github.com/torvalds/linux	c085c49920b2f900ba716b4ca1c1a55ece9872cc	BIGVUL	CWE-399	+Info	1.9	https://github.com/torvalds/linux/commit/c085c49920b2f900ba716b4ca1c1a55ece9872cc	net/bridge/br_mdb.c in the Linux kernel before 3.8.4 does not initialize certain structures, which allows local users to obtain sensitive information from kernel memory via a crafted application.		yes	bridge: fix mdb info leaks The bridging code discloses heap and stack bytes via the RTM_GETMDB netlink interface and via the notify messages send to group RTNLGRP_MDB afer a successful add/del. Fix both cases by initializing all unset members/padding bytes with memset(0). Cc: Stephen Hemminger <stephen@networkplumber.org> Signed-off-by: Mathias Krause <minipli@googlemail.com> Signed-off-by: David…	Mathias Krause	03/09/2013, 05:52:19	{}	{'net/bridge/br_mdb.c': {'additions': 4, 'deletions': 0, 'changes': 4, 'status': 'modified'}}	{'84421b99cedc3443e76d2a594f3c815d5cb9a8e1'}	{'c'}	{'C/C++'}
CVE-2013-2635	https://github.com/torvalds/linux	84d73cd3fb142bf1298a8c13fd4ca50fd2432372	BIGVUL	CWE-399	+Info	1.9	https://github.com/torvalds/linux/commit/84d73cd3fb142bf1298a8c13fd4ca50fd2432372	The rtnl_fill_ifinfo function in net/core/rtnetlink.c in the Linux kernel before 3.8.4 does not initialize a certain structure member, which allows local users to obtain sensitive information from kernel stack memory via a crafted application.		yes	rtnl: fix info leak on RTM_GETLINK request for VF devices Initialize the mac address buffer with 0 as the driver specific function will probably not fill the whole buffer. In fact, all in-kernel drivers fill only ETH_ALEN of the MAX_ADDR_LEN bytes, i.e. 6 of the 32 possible bytes. Therefore we currently leak 26 bytes of stack memory to userland via the netlink interface. Signed-off-by: Mathias Kr…	Mathias Krause	03/09/2013, 05:52:20	{}	{'net/core/rtnetlink.c': {'additions': 1, 'deletions': 0, 'changes': 1, 'status': 'modified'}}	{'c085c49920b2f900ba716b4ca1c1a55ece9872cc'}	{'c'}	{'C/C++'}
CVE-2013-2634	https://github.com/torvalds/linux	29cd8ae0e1a39e239a3a7b67da1986add1199fc0	BIGVUL	CWE-399	+Info	1.9	https://github.com/torvalds/linux/commit/29cd8ae0e1a39e239a3a7b67da1986add1199fc0	net/dcb/dcbnl.c in the Linux kernel before 3.8.4 does not initialize certain structures, which allows local users to obtain sensitive information from kernel stack memory via a crafted application.		yes	dcbnl: fix various netlink info leaks The dcb netlink interface leaks stack memory in various places: * perm_addr[] buffer is only filled at max with 12 of the 32 bytes but copied completely, * no in-kernel driver fills all fields of an IEEE 802.1Qaz subcommand, so we're leaking up to 58 bytes for ieee_ets structs, up to 136 bytes for ieee_pfc structs, etc., * the same is true for CEE -- no in-ke…	Mathias Krause	03/09/2013, 05:52:21	{}	{'net/dcb/dcbnl.c': {'additions': 8, 'deletions': 0, 'changes': 8, 'status': 'modified'}}	{'84d73cd3fb142bf1298a8c13fd4ca50fd2432372'}	{'c'}	{'C/C++'}
CVE-2013-2596	https://github.com/torvalds/linux	fc9bbca8f650e5f738af8806317c0a041a48ae4a	BIGVUL	CWE-189	Overflow +Priv	6.9	https://github.com/torvalds/linux/commit/fc9bbca8f650e5f738af8806317c0a041a48ae4a	Integer overflow in the fb_mmap function in drivers/video/fbmem.c in the Linux kernel before 3.8.9, as used in a certain Motorola build of Android 4.1.2 and other products, allows local users to create a read-write memory mapping for the entirety of kernel memory, and consequently gain privileges, via crafted /dev/graphics/fb0 mmap2 system calls, as demonstrated by the Motochopper pwn program.		yes	vm: convert fb_mmap to vm_iomap_memory() helper This is my example conversion of a few existing mmap users. The fb_mmap() case is a good example because it is a bit more complicated than some: fb_mmap() mmaps one of two different memory areas depending on the page offset of the mmap (but happily there is never any mixing of the two, so the helper function still works). Signed-off-by: Linus Torval…	Linus Torvalds	04/19/2013, 16:57:35	{}	{'drivers/video/fbmem.c': {'additions': 14, 'deletions': 25, 'changes': 39, 'status': 'modified'}}	{'8558e4a26b00225efeb085725bc319f91201b239'}	{'c'}	{'C/C++'}
CVE-2013-2548	https://github.com/torvalds/linux	9a5467bf7b6e9e02ec9c3da4e23747c05faeaac6	BIGVUL	CWE-310	+Info	2.1	https://github.com/torvalds/linux/commit/9a5467bf7b6e9e02ec9c3da4e23747c05faeaac6	The crypto_report_one function in crypto/crypto_user.c in the report API in the crypto user configuration API in the Linux kernel through 3.8.2 uses an incorrect length value during a copy operation, which allows local users to obtain sensitive information from kernel memory by leveraging the CAP_NET_ADMIN capability.		yes	crypto: user - fix info leaks in report API Three errors resulting in kernel memory disclosure: 1/ The structures used for the netlink based crypto algorithm report API are located on the stack. As snprintf() does not fill the remainder of the buffer with null bytes, those stack bytes will be disclosed to users of the API. Switch to strncpy() to fix this. 2/ crypto_report_one() does not initializ…	Mathias Krause	02/05/2013, 17:19:13	{}	{'crypto/ablkcipher.c': {'additions': 6, 'deletions': 6, 'changes': 12, 'status': 'modified'}, 'crypto/aead.c': {'additions': 4, 'deletions': 5, 'changes': 9, 'status': 'modified'}, 'crypto/ahash.c': {'additions': 1, 'deletions': 1, 'changes': 2, 'status': 'modified'}, 'crypto/blkcipher.c': {'additions': 3, 'deletions': 3, 'changes': 6, 'status': 'modified'}, 'crypto/crypto_user.c': {'additions':…	{'7eb9c5df92361c55daab4d8d4e8468eb774e297b'}	{'c'}	{'C/C++'}
CVE-2013-2237	https://github.com/torvalds/linux	85dfb745ee40232876663ae206cba35f24ab2a40	BIGVUL	CWE-119	Overflow +Info	2.1	https://github.com/torvalds/linux/commit/85dfb745ee40232876663ae206cba35f24ab2a40	The key_notify_policy_flush function in net/key/af_key.c in the Linux kernel before 3.9 does not initialize a certain structure member, which allows local users to obtain sensitive information from kernel heap memory by reading a broadcast message from the notify_policy interface of an IPSec key_socket.		yes	af_key: initialize satype in key_notify_policy_flush() This field was left uninitialized. Some user daemons perform check against this field. Signed-off-by: Nicolas Dichtel <nicolas.dichtel@6wind.com> Signed-off-by: Steffen Klassert <steffen.klassert@secunet.com>	Nicolas Dichtel	02/18/2013, 15:24:20	{}	{'net/key/af_key.c': {'additions': 1, 'deletions': 0, 'changes': 1, 'status': 'modified'}}	{'a0b1c42951dd06ec83cc1bc2c9788131d9fefcd8'}	{'c'}	{'C/C++'}
CVE-2013-2234	https://github.com/torvalds/linux	a5cc68f3d63306d0d288f31edfc2ae6ef8ecd887	BIGVUL	CWE-119	Overflow +Info	2.1	https://github.com/torvalds/linux/commit/a5cc68f3d63306d0d288f31edfc2ae6ef8ecd887	The (1) key_notify_sa_flush and (2) key_notify_policy_flush functions in net/key/af_key.c in the Linux kernel before 3.10 do not initialize certain structure members, which allows local users to obtain sensitive information from kernel heap memory by reading a broadcast message from the notify interface of an IPSec key_socket.		yes	af_key: fix info leaks in notify messages key_notify_sa_flush() and key_notify_policy_flush() miss to initialize the sadb_msg_reserved member of the broadcasted message and thereby leak 2 bytes of heap memory to listeners. Fix that. Signed-off-by: Mathias Krause <minipli@googlemail.com> Cc: Steffen Klassert <steffen.klassert@secunet.com> Cc: "David S. Miller" <davem@davemloft.net> Cc: Herbert Xu …	Mathias Krause	06/26/2013, 21:52:30	{}	{'net/key/af_key.c': {'additions': 2, 'deletions': 0, 'changes': 2, 'status': 'modified'}}	{'a963a37d384d71ad43b3e9e79d68d42fbe0901f3'}	{'c'}	{'C/C++'}
CVE-2013-2232	https://github.com/torvalds/linux	a963a37d384d71ad43b3e9e79d68d42fbe0901f3	BIGVUL	CWE-20	DoS	4.9	https://github.com/torvalds/linux/commit/a963a37d384d71ad43b3e9e79d68d42fbe0901f3	The ip6_sk_dst_check function in net/ipv6/ip6_output.c in the Linux kernel before 3.10 allows local users to cause a denial of service (system crash) by using an AF_INET6 socket for a connection to an IPv4 interface.		yes	ipv6: ip6_sk_dst_check() must not assume ipv6 dst It's possible to use AF_INET6 sockets and to connect to an IPv4 destination. After this, socket dst cache is a pointer to a rtable, not rt6_info. ip6_sk_dst_check() should check the socket dst cache is IPv6, or else various corruptions/crashes can happen. Dave Jones can reproduce immediate crash with trinity -q -l off -n -c sendmsg -c connect With…	Eric Dumazet	06/26/2013, 11:15:07	{}	{'net/ipv6/ip6_output.c': {'additions': 7, 'deletions': 1, 'changes': 8, 'status': 'modified'}}	{'5dbe7c178d3f0a4634f088d9e729f1909b9ddcd1'}	{'c'}	{'C/C++'}
CVE-2013-2223	https://github.com/wernerd/ZRTPCPP	4654f330317c9948bb61d138eb24d49690ca4637	BIGVUL	CWE-119	DoS Overflow +Info	5.8	https://github.com/wernerd/ZRTPCPP/commit/4654f330317c9948bb61d138eb24d49690ca4637	GNU ZRTPCPP before 3.2.0 allows remote attackers to obtain sensitive information (uninitialized heap memory) or cause a denial of service (out-of-bounds read) via a crafted packet, as demonstrated by a truncated Ping packet that is not properly handled by the getEpHash function.		yes	Change build files to generate version 3.2.0	Werner Dittmann	06/26/2013, 07:00:33	{}	{'CMakeLists.txt': {'additions': 2, 'deletions': 2, 'changes': 4, 'status': 'modified'}, 'NEWS': {'additions': 96, 'deletions': 0, 'changes': 96, 'status': 'modified'}, 'README.md': {'additions': 3, 'deletions': 4, 'changes': 7, 'status': 'modified'}}	{'1d4366d4320968ae86aed6e3902cd052f6e40c34'}	{'md', 'txt'}
CVE-2013-2220	https://github.com/LawnGnome/php-radius	13c149b051f82b709e8d7cc32111e84b49d57234	BIGVUL	CWE-119	DoS Exec Code Overflow	7.5	https://github.com/LawnGnome/php-radius/commit/13c149b051f82b709e8d7cc32111e84b49d57234	Buffer overflow in the radius_get_vendor_attr function in the Radius extension before 1.2.7 for PHP allows remote attackers to cause a denial of service (crash) and possibly execute arbitrary code via a large Vendor Specific Attributes (VSA) length value.		yes	Fix a security issue in radius_get_vendor_attr(). The underlying rad_get_vendor_attr() function assumed that it would always be given valid VSA data. Indeed, the buffer length wasn't even passed in; the assumption was that the length field within the VSA structure would be valid. This could result in denial of service by providing a length that would be beyond the memory limit, or potential arbit…	Adam Harvey	06/27/2013, 20:42:37	{}	{'radius.c': {'additions': 7, 'deletions': 7, 'changes': 14, 'status': 'modified'}, 'radlib.c': {'additions': 11, 'deletions': 2, 'changes': 13, 'status': 'modified'}, 'radlib_vs.h': {'additions': 1, 'deletions': 1, 'changes': 2, 'status': 'modified'}}	{'71b213938a4ab110d33818dd88726a612847a315'}	{'c', 'h'}	{'C/C++'}
CVE-2013-2206	https://github.com/torvalds/linux	f2815633504b442ca0b0605c16bf3d88a3a0fcea	BIGVUL		DoS	5.4	https://github.com/torvalds/linux/commit/f2815633504b442ca0b0605c16bf3d88a3a0fcea	The sctp_sf_do_5_2_4_dupcook function in net/sctp/sm_statefuns.c in the SCTP implementation in the Linux kernel before 3.8.5 does not properly handle associations during the processing of a duplicate COOKIE ECHO chunk, which allows remote attackers to cause a denial of service (NULL pointer dereference and system crash) or possibly have unspecified other impact via crafted SCTP traffic.		yes	sctp: Use correct sideffect command in duplicate cookie handling When SCTP is done processing a duplicate cookie chunk, it tries to delete a newly created association. For that, it has to set the right association for the side-effect processing to work. However, when it uses the SCTP_CMD_NEW_ASOC command, that performs more work then really needed (like hashing the associationa and assigning it a…	Vlad Yasevich	03/12/2013, 15:53:23	{}	{'net/sctp/sm_statefuns.c': {'additions': 1, 'deletions': 1, 'changes': 2, 'status': 'modified'}}	{'7c6cdead7cc9a99650d15497aae47d7472217eb1'}	{'c'}	{'C/C++'}
CVE-2013-2174	https://github.com/bagder/curl	192c4f788d48f82c03e9cef40013f34370e90737	BIGVUL	CWE-119	DoS Exec Code Overflow	6.8	https://github.com/bagder/curl/commit/192c4f788d48f82c03e9cef40013f34370e90737	Heap-based buffer overflow in the curl_easy_unescape function in lib/escape.c in cURL and libcurl 7.7 through 7.30.0 allows remote attackers to cause a denial of service (application crash) or possibly execute arbitrary code via a crafted string ending in a *%* (percent) character.		yes	Curl_urldecode: no peeking beyond end of input buffer Security problem: CVE-2013-2174 If a program would give a string like "%FF" to curl_easy_unescape() but ask for it to decode only the first byte, it would still parse and decode the full hex sequence. The function then not only read beyond the allowed buffer but it would also deduct the *unsigned* counter variable for how many more bytes there…	Daniel Stenberg	05/19/2013, 21:24:29	{}	{'lib/escape.c': {'additions': 3, 'deletions': 2, 'changes': 5, 'status': 'modified'}}	{'da0db499fd1fed3ab061d8c03d25c06164c9f429'}	{'c'}	{'C/C++'}
CVE-2013-2146	https://github.com/torvalds/linux	f1923820c447e986a9da0fc6bf60c1dccdf0408e	BIGVUL	CWE-20	DoS	4.7	https://github.com/torvalds/linux/commit/f1923820c447e986a9da0fc6bf60c1dccdf0408e	arch/x86/kernel/cpu/perf_event_intel.c in the Linux kernel before 3.8.9, when the Performance Events Subsystem is enabled, specifies an incorrect bitmask, which allows local users to cause a denial of service (general protection fault and system crash) by attempting to set a reserved bit.		yes	perf/x86: Fix offcore_rsp valid mask for SNB/IVB The valid mask for both offcore_response_0 and offcore_response_1 was wrong for SNB/SNB-EP, IVB/IVB-EP. It was possible to write to reserved bit and cause a GP fault crashing the kernel. This patch fixes the problem by correctly marking the reserved bits in the valid mask for all the processors mentioned above. A distinction between desktop and ser…	Stephane Eranian	04/16/2013, 11:51:43	{}	{'arch/x86/kernel/cpu/perf_event_intel.c': {'additions': 16, 'deletions': 4, 'changes': 20, 'status': 'modified'}}	{'8176cced706b5e5d15887584150764894e94e02f'}	{'c'}	{'C/C++'}
CVE-2013-2141	https://github.com/torvalds/linux	b9e146d8eb3b9ecae5086d373b50fa0c1f3e7f0f	BIGVUL	CWE-399	+Info	2.1	https://github.com/torvalds/linux/commit/b9e146d8eb3b9ecae5086d373b50fa0c1f3e7f0f	The do_tkill function in kernel/signal.c in the Linux kernel before 3.8.9 does not initialize a certain data structure, which allows local users to obtain sensitive information from kernel memory via a crafted application that makes a (1) tkill or (2) tgkill system call.		yes	kernel/signal.c: stop info leak via the tkill and the tgkill syscalls This fixes a kernel memory contents leak via the tkill and tgkill syscalls for compat processes. This is visible in the siginfo_t->_sifields._rt.si_sigval.sival_ptr field when handling signals delivered from tkill. The place of the infoleak: int copy_siginfo_to_user32(compat_siginfo_t __user *to, siginfo_t *from) { ... put_user…	Emese Revfy	04/17/2013, 22:58:36	{}	{'kernel/signal.c': {'additions': 1, 'deletions': 1, 'changes': 2, 'status': 'modified'}}	{'d72515b85a6583db131ec6032978e3c9d4291d95'}	{'c'}	{'C/C++'}
CVE-2013-2140	https://github.com/torvalds/linux	604c499cbbcc3d5fe5fb8d53306aa0fae1990109	BIGVUL	CWE-20	DoS	3.8	https://github.com/torvalds/linux/commit/604c499cbbcc3d5fe5fb8d53306aa0fae1990109	The dispatch_discard_io function in drivers/block/xen-blkback/blkback.c in the Xen blkback implementation in the Linux kernel before 3.10.5 allows guest OS users to cause a denial of service (data loss) via filesystem write operations on a read-only disk that supports the (1) BLKIF_OP_DISCARD (aka discard or TRIM) or (2) SCSI UNMAP feature.		yes	xen/blkback: Check device permissions before allowing OP_DISCARD We need to make sure that the device is not RO or that the request is not past the number of sectors we want to issue the DISCARD operation for. This fixes CVE-2013-2140. Cc: stable@vger.kernel.org Acked-by: Jan Beulich <JBeulich@suse.com> Acked-by: Ian Campbell <Ian.Campbell@citrix.com> [v1: Made it pr_warn instead of pr_debug] Sig…	Konrad Rzeszutek Wilk	01/16/2013, 16:33:52	{}	{'drivers/block/xen-blkback/blkback.c': {'additions': 12, 'deletions': 1, 'changes': 13, 'status': 'modified'}}	{'7c4d7d710f7eb499ec483f25acc28b53adaa3260'}	{'c'}	{'C/C++'}
CVE-2013-2128	https://github.com/torvalds/linux	baff42ab1494528907bf4d5870359e31711746ae	BIGVUL	CWE-119	DoS Overflow	4.9	https://github.com/torvalds/linux/commit/baff42ab1494528907bf4d5870359e31711746ae	The tcp_read_sock function in net/ipv4/tcp.c in the Linux kernel before 2.6.34 does not properly manage skb consumption, which allows local users to cause a denial of service (system crash) via a crafted splice system call for a TCP socket.		yes	net: Fix oops from tcp_collapse() when using splice() tcp_read_sock() can have a eat skbs without immediately advancing copied_seq. This can cause a panic in tcp_collapse() if it is called as a result of the recv_actor dropping the socket lock. A userspace program that splices data from a socket to either another socket or to a file can trigger this bug. Signed-off-by: Steven J. Magnani <steve@di…	Steven J. Magnani	03/30/2010, 20:56:01	{}	{'net/ipv4/tcp.c': {'additions': 1, 'deletions': 0, 'changes': 1, 'status': 'modified'}}	{'c0cd884af045338476b8e69a61fceb3f34ff22f1'}	{'c'}	{'C/C++'}
CVE-2013-2127	https://github.com/LibRaw/LibRaw	2f912f5b33582961b1cdbd9fd828589f8b78f21d	BIGVUL	CWE-119	DoS Exec Code Overflow	7.5	https://github.com/LibRaw/LibRaw/commit/2f912f5b33582961b1cdbd9fd828589f8b78f21d	Buffer overflow in the exposure correction code in LibRaw before 0.15.1 allows context-dependent attackers to cause a denial of service (crash) and possibly execute arbitrary code via unspecified vectors.		yes	fixed wrong data_maximum calcluation; prevent out-of-buffer in exp_bef	Alex Tutubalin	05/24/2013, 17:24:03	{}	{'src/libraw_cxx.cpp': {'additions': 12, 'deletions': 8, 'changes': 20, 'status': 'modified'}}	{'f3065388c45fc08681623f067eca129b61cca4bd'}	{'cpp'}	{'C/C++'}
CVE-2013-2126	https://github.com/LibRaw/LibRaw	19ffddb0fe1a4ffdb459b797ffcf7f490d28b5a6	BIGVUL	CWE-399	DoS Exec Code	7.5	https://github.com/LibRaw/LibRaw/commit/19ffddb0fe1a4ffdb459b797ffcf7f490d28b5a6	Multiple double free vulnerabilities in the LibRaw::unpack function in libraw_cxx.cpp in LibRaw before 0.15.2 allow context-dependent attackers to cause a denial of service (application crash) and possibly execute arbitrary code via a malformed full-color (1) Foveon or (2) sRAW image file.		yes	prevent double-free() on broken full-color images error handling	Alex Tutubalin	05/26/2013, 07:53:39	{}	{'src/libraw_cxx.cpp': {'additions': 8, 'deletions': 2, 'changes': 10, 'status': 'modified'}}	{'2f912f5b33582961b1cdbd9fd828589f8b78f21d'}	{'cpp'}	{'C/C++'}
CVE-2013-2094	https://github.com/torvalds/linux	8176cced706b5e5d15887584150764894e94e02f	BIGVUL	CWE-189	+Priv	7.2	https://github.com/torvalds/linux/commit/8176cced706b5e5d15887584150764894e94e02f	The perf_swevent_init function in kernel/events/core.c in the Linux kernel before 3.8.9 uses an incorrect integer data type, which allows local users to gain privileges via a crafted perf_event_open system call.		yes	perf: Treat attr.config as u64 in perf_swevent_init() Trinity discovered that we fail to check all 64 bits of attr.config passed by user space, resulting to out-of-bounds access of the perf_swevent_enabled array in sw_perf_event_destroy(). Introduced in commit b0a873ebb ("perf: Register PMU implementations"). Signed-off-by: Tommi Rantala <tt.rantala@gmail.com> Cc: Peter Zijlstra <a.p.zijlstra@che…	Tommi Rantala	04/13/2013, 19:49:14	{}	{'kernel/events/core.c': {'additions': 1, 'deletions': 1, 'changes': 2, 'status': 'modified'}}	{'41ef2d5678d83af030125550329b6ae8b74618fa'}	{'c'}	{'C/C++'}
CVE-2013-2061	https://github.com/OpenVPN/openvpn	11d21349a4e7e38a025849479b36ace7c2eec2ee	BIGVUL	CWE-200	+Info	2.6	https://github.com/OpenVPN/openvpn/commit/11d21349a4e7e38a025849479b36ace7c2eec2ee	The openvpn_decrypt function in crypto.c in OpenVPN 2.3.0 and earlier, when running in UDP mode, allows remote attackers to obtain sensitive information via a timing attack involving an HMAC comparison function that does not run in constant time and a padding oracle attack on the CBC mode cipher.		yes	Use constant time memcmp when comparing HMACs in openvpn_decrypt. Signed-off-by: Steffan Karger <steffan.karger@fox-it.com> Acked-by: Gert Doering <gert@greenie.muc.de> Signed-off-by: Gert Doering <gert@greenie.muc.de>	Steffan Karger	03/19/2013, 12:01:50	{}	{'src/openvpn/buffer.h': {'additions': 8, 'deletions': 0, 'changes': 8, 'status': 'modified'}, 'src/openvpn/crypto.c': {'additions': 19, 'deletions': 1, 'changes': 20, 'status': 'modified'}}	{'9a3f670248d6f519a399e65a7232e2196b5115db'}	{'c', 'h'}	{'C/C++'}
CVE-2013-2058	https://github.com/torvalds/linux	929473ea05db455ad88cdc081f2adc556b8dc48f	BIGVUL	CWE-119	DoS Overflow	4.7	https://github.com/torvalds/linux/commit/929473ea05db455ad88cdc081f2adc556b8dc48f	The host_start function in drivers/usb/chipidea/host.c in the Linux kernel before 3.7.4 does not properly support a certain non-streaming option, which allows local users to cause a denial of service (system crash) by sending a large amount of network traffic through a USB/Ethernet adapter.		yes	usb: chipidea: Allow disabling streaming not only in udc mode When running a scp transfer using a USB/Ethernet adapter the following crash happens: $ scp test.tar.gz fabio@192.168.1.100:/home/fabio fabio@192.168.1.100's password: test.tar.gz 0% 0 0.0KB/s --:-- ETA ------------[ cut here ]------------ WARNING: at net/sched/sch_generic.c:255 dev_watchdog+0x2cc/0x2f0() NETDEV WATCHDOG: eth0 (asix): …	Fabio Estevam	12/22/2012, 11:24:11	{}	{'drivers/usb/chipidea/host.c': {'additions': 3, 'deletions': 0, 'changes': 3, 'status': 'modified'}}	{'7c1029ba17f3d2596b05a6521d438c9bdc09a673'}	{'c'}	{'C/C++'}
CVE-2013-2021	https://github.com/vrtadmin/clamav-devel	24ff855c82d3f5c62bc5788a5776cefbffce2971	BIGVUL	CWE-119	DoS Overflow	4.3	https://github.com/vrtadmin/clamav-devel/commit/24ff855c82d3f5c62bc5788a5776cefbffce2971	pdf.c in ClamAV 0.97.1 through 0.97.7 allows remote attackers to cause a denial of service (out-of-bounds-read) via a crafted length value in an encrypted PDF file.		yes	pdf: bb #7053	David Raynor	04/05/2013, 21:35:29	{}	{'libclamav/pdf.c': {'additions': 20, 'deletions': 4, 'changes': 24, 'status': 'modified'}}	{'c6870a6c857dd722dffaf6d37ae52ec259d12492'}	{'c'}	{'C/C++'}
CVE-2013-2020	https://github.com/vrtadmin/clamav-devel	270e368b99e93aa5447d46c797c92c3f9f39f375	BIGVUL	CWE-189	DoS	5.0	https://github.com/vrtadmin/clamav-devel/commit/270e368b99e93aa5447d46c797c92c3f9f39f375	Integer underflow in the cli_scanpe function in pe.c in ClamAV before 0.97.8 allows remote attackers to cause a denial of service (crash) via a skewed offset larger than the size of the PE section in a UPX packed executable, which triggers an out-of-bounds read.		yes	libclamav: bb #7055	David Raynor	04/05/2013, 21:36:54	{}	{'NEWS': {'additions': 4, 'deletions': 4, 'changes': 8, 'status': 'modified'}, 'README': {'additions': 6, 'deletions': 0, 'changes': 6, 'status': 'modified'}, 'libclamav/pe.c': {'additions': 14, 'deletions': 6, 'changes': 20, 'status': 'modified'}}	{'24ff855c82d3f5c62bc5788a5776cefbffce2971'}	{'c'}	{'C/C++'}
CVE-2013-2017	https://github.com/torvalds/linux	6ec82562ffc6f297d0de36d65776cff8e5704867	BIGVUL	CWE-399	DoS	7.8	https://github.com/torvalds/linux/commit/6ec82562ffc6f297d0de36d65776cff8e5704867	The veth (aka virtual Ethernet) driver in the Linux kernel before 2.6.34 does not properly manage skbs during congestion, which allows remote attackers to cause a denial of service (system crash) by leveraging lack of skb consumption in conjunction with a double-free error.		yes	veth: Dont kfree_skb() after dev_forward_skb() In case of congestion, netif_rx() frees the skb, so we must assume dev_forward_skb() also consume skb. Bug introduced by commit 445409602c092 (veth: move loopback logic to common location) We must change dev_forward_skb() to always consume skb, and veth to not double free it. Bug report : http://marc.info/?l=linux-netdev&m=127310770900442&w=3 Reporte…	Eric Dumazet	05/06/2010, 07:53:53	{}	{'drivers/net/veth.c': {'additions': 0, 'deletions': 1, 'changes': 1, 'status': 'modified'}, 'net/core/dev.c': {'additions': 5, 'deletions': 6, 'changes': 11, 'status': 'modified'}}	{'d40a4de0be08f005814a4fddac748fe5353208ec'}	{'c'}	{'C/C++'}
CVE-2013-2015	https://github.com/torvalds/linux	0e9a9a1ad619e7e987815d20262d36a2f95717ca	BIGVUL	CWE-399	DoS	4.7	https://github.com/torvalds/linux/commit/0e9a9a1ad619e7e987815d20262d36a2f95717ca	The ext4_orphan_del function in fs/ext4/namei.c in the Linux kernel before 3.7.3 does not properly handle orphan-list entries for non-journal filesystems, which allows physically proximate attackers to cause a denial of service (system hang) via a crafted filesystem on removable media, as demonstrated by the e2fsprogs tests/f_orphan_extents_inode/image.gz test.		yes	ext4: avoid hang when mounting non-journal filesystems with orphan list When trying to mount a file system which does not contain a journal, but which does have a orphan list containing an inode which needs to be truncated, the mount call with hang forever in ext4_orphan_cleanup() because ext4_orphan_del() will return immediately without removing the inode from the orphan list, leading to an unin…	Theodore Ts'o	12/27/2012, 06:42:50	{}	{'fs/ext4/namei.c': {'additions': 2, 'deletions': 1, 'changes': 3, 'status': 'modified'}}	{'721e3eba21e43532e438652dd8f1fcdfce3187e7'}	{'c'}	{'C/C++'}
CVE-2013-1979	https://github.com/torvalds/linux	83f1b4ba917db5dc5a061a44b3403ddb6e783494	BIGVUL	CWE-264	+Priv	6.9	https://github.com/torvalds/linux/commit/83f1b4ba917db5dc5a061a44b3403ddb6e783494	The scm_set_cred function in include/net/scm.h in the Linux kernel before 3.8.11 uses incorrect uid and gid values during credentials passing, which allows local users to gain privileges via a crafted application.		yes	net: fix incorrect credentials passing Commit 257b5358b32f ("scm: Capture the full credentials of the scm sender") changed the credentials passing code to pass in the effective uid/gid instead of the real uid/gid. Obviously this doesn't matter most of the time (since normally they are the same), but it results in differences for suid binaries when the wrong uid/gid ends up being used. This just u…	Linus Torvalds	04/19/2013, 15:32:32	{}	{'include/net/scm.h': {'additions': 2, 'deletions': 2, 'changes': 4, 'status': 'modified'}}	{'c846ad9b880ece01bb4d8d07ba917734edf0324f'}	{'h'}	{'C/C++'}
CVE-2013-1959	https://github.com/torvalds/linux	6708075f104c3c9b04b23336bb0366ca30c3931b	BIGVUL	CWE-264	+Priv	3.7	https://github.com/torvalds/linux/commit/6708075f104c3c9b04b23336bb0366ca30c3931b	kernel/user_namespace.c in the Linux kernel before 3.8.9 does not have appropriate capability requirements for the uid_map and gid_map files, which allows local users to gain privileges by opening a file within an unprivileged process and then modifying the file within a privileged process.		yes	userns: Don't let unprivileged users trick privileged users into setting the id_map When we require privilege for setting /proc/<pid>/uid_map or /proc/<pid>/gid_map no longer allow an unprivileged user to open the file and pass it to a privileged program to write to the file. Instead when privilege is required require both the opener and the writer to have the necessary capabilities. I have teste…	Eric W. Biederman	04/14/2013, 20:47:02	{}	{'kernel/user_namespace.c': {'additions': 8, 'deletions': 4, 'changes': 12, 'status': 'modified'}}	{'6c4c4d4bdaff7ec0b7b26da67d741f639727c934'}	{'c'}	{'C/C++'}
CVE-2013-1958	https://github.com/torvalds/linux	92f28d973cce45ef5823209aab3138eb45d8b349	BIGVUL	CWE-264	Bypass	1.9	https://github.com/torvalds/linux/commit/92f28d973cce45ef5823209aab3138eb45d8b349	The scm_check_creds function in net/core/scm.c in the Linux kernel before 3.8.6 does not properly enforce capability requirements for controlling the PID value associated with a UNIX domain socket, which allows local users to bypass intended access restrictions by leveraging the time interval during which a user namespace has been created but a PID namespace has not been created.		yes	scm: Require CAP_SYS_ADMIN over the current pidns to spoof pids. Don't allow spoofing pids over unix domain sockets in the corner cases where a user has created a user namespace but has not yet created a pid namespace. Cc: stable@vger.kernel.org Reported-by: Andy Lutomirski <luto@amacapital.net> Signed-off-by: "Eric W. Biederman" <ebiederm@xmission.com>	Eric W. Biederman	03/15/2013, 08:03:33	{}	{'net/core/scm.c': {'additions': 3, 'deletions': 1, 'changes': 4, 'status': 'modified'}}	{'a937536b868b8369b98967929045f1df54234323'}	{'c'}	{'C/C++'}
CVE-2013-1957	https://github.com/torvalds/linux	132c94e31b8bca8ea921f9f96a57d684fa4ae0a9	BIGVUL	CWE-264	Bypass	4.7	https://github.com/torvalds/linux/commit/132c94e31b8bca8ea921f9f96a57d684fa4ae0a9	The clone_mnt function in fs/namespace.c in the Linux kernel before 3.8.6 does not properly restrict changes to the MNT_READONLY flag, which allows local users to bypass an intended read-only property of a filesystem by leveraging a separate mount namespace.		yes	vfs: Carefully propogate mounts across user namespaces As a matter of policy MNT_READONLY should not be changable if the original mounter had more privileges than creator of the mount namespace. Add the flag CL_UNPRIVILEGED to note when we are copying a mount from a mount namespace that requires more privileges to a mount namespace that requires fewer privileges. When the CL_UNPRIVILEGED flag is …	Eric W. Biederman	03/22/2013, 11:08:05	{}	{'fs/namespace.c': {'additions': 5, 'deletions': 1, 'changes': 6, 'status': 'modified'}, 'fs/pnode.c': {'additions': 6, 'deletions': 0, 'changes': 6, 'status': 'modified'}, 'fs/pnode.h': {'additions': 1, 'deletions': 0, 'changes': 1, 'status': 'modified'}}	{'90563b198e4c6674c63672fae1923da467215f45'}	{'c', 'h'}	{'C/C++'}
CVE-2013-1956	https://github.com/torvalds/linux	3151527ee007b73a0ebd296010f1c0454a919c7d	BIGVUL	CWE-264	Bypass	2.1	https://github.com/torvalds/linux/commit/3151527ee007b73a0ebd296010f1c0454a919c7d	The create_user_ns function in kernel/user_namespace.c in the Linux kernel before 3.8.6 does not check whether a chroot directory exists that differs from the namespace root directory, which allows local users to bypass intended filesystem restrictions via a crafted clone system call.		yes	userns: Don't allow creation if the user is chrooted Guarantee that the policy of which files may be access that is established by setting the root directory will not be violated by user namespaces by verifying that the root directory points to the root of the mount namespace at the time of user namespace creation. Changing the root is a privileged operation, and as a matter of policy it serves t…	Eric W. Biederman	03/15/2013, 08:45:51	{}	{'fs/namespace.c': {'additions': 24, 'deletions': 0, 'changes': 24, 'status': 'modified'}, 'include/linux/fs_struct.h': {'additions': 2, 'deletions': 0, 'changes': 2, 'status': 'modified'}, 'kernel/user_namespace.c': {'additions': 9, 'deletions': 0, 'changes': 9, 'status': 'modified'}}	{'eddc0a3abff273842a94784d2d022bbc36dc9015'}	{'c', 'h'}	{'C/C++'}
CVE-2013-1944	https://github.com/bagder/curl	2eb8dcf26cb37f09cffe26909a646e702dbcab66	BIGVUL	CWE-200	+Info	5.0	https://github.com/bagder/curl/commit/2eb8dcf26cb37f09cffe26909a646e702dbcab66	The tailMatch function in cookie.c in cURL and libcurl before 7.30.0 does not properly match the path domain when sending cookies, which allows remote attackers to steal cookies via a matching suffix in the domain of a URL.		yes	cookie: fix tailmatching to prevent cross-domain leakage Cookies set for 'example.com' could accidentaly also be sent by libcurl to the 'bexample.com' (ie with a prefix to the first domain name). This is a security vulnerabilty, CVE-2013-1944. Bug: http://curl.haxx.se/docs/adv_20130412.html	YAMADA Yasuharu	04/10/2013, 22:17:15	{}	{'lib/cookie.c': {'additions': 19, 'deletions': 5, 'changes': 24, 'status': 'modified'}}	{'96ffe645fd2494f14780f7c105fcfeeb8ca7d94f'}	{'c'}	{'C/C++'}
CVE-2013-1943	https://github.com/torvalds/linux	fa3d315a4ce2c0891cdde262562e710d95fba19e	BIGVUL	CWE-20	+Priv +Info	6.9	https://github.com/torvalds/linux/commit/fa3d315a4ce2c0891cdde262562e710d95fba19e	The KVM subsystem in the Linux kernel before 3.0 does not check whether kernel addresses are specified during allocation of memory slots for use in a guest's physical address space, which allows local users to gain privileges or obtain sensitive information from kernel memory via a crafted application, related to arch/x86/kvm/paging_tmpl.h and virt/kvm/kvm_main.c.		yes	KVM: Validate userspace_addr of memslot when registered This way, we can avoid checking the user space address many times when we read the guest memory. Although we can do the same for write if we check which slots are writable, we do not care write now: reading the guest memory happens more often than writing. [avi: change VERIFY_READ to VERIFY_WRITE] Signed-off-by: Takuya Yoshikawa <yoshikawa.t…	Takuya Yoshikawa	05/07/2011, 07:35:38	{}	{'arch/x86/kvm/paging_tmpl.h': {'additions': 1, 'deletions': 1, 'changes': 2, 'status': 'modified'}, 'virt/kvm/kvm_main.c': {'additions': 5, 'deletions': 2, 'changes': 7, 'status': 'modified'}}	{'12cb814f3bb35736420cc6bfc9fed7b6a9d3a828'}	{'c', 'h'}	{'C/C++'}
CVE-2013-1929	https://github.com/torvalds/linux	715230a44310a8cf66fbfb5a46f9a62a9b2de424	BIGVUL	CWE-119	DoS Exec Code Overflow	4.4	https://github.com/torvalds/linux/commit/715230a44310a8cf66fbfb5a46f9a62a9b2de424	Heap-based buffer overflow in the tg3_read_vpd function in drivers/net/ethernet/broadcom/tg3.c in the Linux kernel before 3.8.6 allows physically proximate attackers to cause a denial of service (system crash) or possibly execute arbitrary code via crafted firmware that specifies a long string in the Vital Product Data (VPD) data structure.		yes	tg3: fix length overflow in VPD firmware parsing Commit 184b89044fb6e2a74611dafa69b1dce0d98612c6 ("tg3: Use VPD fw version when present") introduced VPD parsing that contained a potential length overflow. Limit the hardware's reported firmware string length (max 255 bytes) to stay inside the driver's firmware string length (32 bytes). On overflow, truncate the formatted firmware string instead of…	Kees Cook	03/27/2013, 06:40:50	{}	{'drivers/net/ethernet/broadcom/tg3.c': {'additions': 5, 'deletions': 2, 'changes': 7, 'status': 'modified'}}	{'ea872d7712528ad991bdabb63515bc00ee10993e'}	{'c'}	{'C/C++'}
CVE-2013-1928	https://github.com/torvalds/linux	12176503366885edd542389eed3aaf94be163fdb	BIGVUL	CWE-200	+Info	4.7	https://github.com/torvalds/linux/commit/12176503366885edd542389eed3aaf94be163fdb	The do_video_set_spu_palette function in fs/compat_ioctl.c in the Linux kernel before 3.6.5 on unspecified architectures lacks a certain error check, which might allow local users to obtain sensitive information from kernel stack memory via a crafted VIDEO_SET_SPU_PALETTE ioctl call on a /dev/dvb device.		yes	fs/compat_ioctl.c: VIDEO_SET_SPU_PALETTE missing error check The compat ioctl for VIDEO_SET_SPU_PALETTE was missing an error check while converting ioctl arguments. This could lead to leaking kernel stack contents into userspace. Patch extracted from existing fix in grsecurity. Signed-off-by: Kees Cook <keescook@chromium.org> Cc: David Miller <davem@davemloft.net> Cc: Brad Spengler <spender@grsec…	Kees Cook	10/25/2012, 20:38:16	{}	{'fs/compat_ioctl.c': {'additions': 2, 'deletions': 0, 'changes': 2, 'status': 'modified'}}	{'20f1de659b77364d55d4e7fad2ef657e7730323f'}	{'c'}	{'C/C++'}
CVE-2013-1915	https://github.com/SpiderLabs/ModSecurity	d4d80b38aa85eccb26e3c61b04d16e8ca5de76fe	BIGVUL	CWE-20	DoS	7.5	https://github.com/SpiderLabs/ModSecurity/commit/d4d80b38aa85eccb26e3c61b04d16e8ca5de76fe	ModSecurity before 2.7.3 allows remote attackers to read arbitrary files, send HTTP requests to intranet servers, or cause a denial of service (CPU and memory consumption) via an XML external entity declaration in conjunction with an entity reference, aka an XML External Entity (XXE) vulnerability.		yes	Added SecXmlExternalEntity	Breno Silva	03/04/2013, 20:54:20	{'com_1': {'author': 'q6r', 'date': '04/30/2013, 06:14:41', 'body': 's/SexHashEngine/SecHashEngine/ :laughing:'}}	{'apache2/apache2_config.c': {'additions': 46, 'deletions': 2, 'changes': 48, 'status': 'modified'}, 'apache2/modsecurity.h': {'additions': 3, 'deletions': 0, 'changes': 3, 'status': 'modified'}, 'apache2/msc_xml.c': {'additions': 11, 'deletions': 0, 'changes': 11, 'status': 'modified'}}	{'4db1f51f3998224e21d0a7992126cc0cbc25e9da'}	{'c', 'h'}	{'C/C++'}
CVE-2013-1860	https://github.com/torvalds/linux	c0f5ecee4e741667b2493c742b60b6218d40b3aa	BIGVUL	CWE-119	DoS Exec Code Overflow	6.9	https://github.com/torvalds/linux/commit/c0f5ecee4e741667b2493c742b60b6218d40b3aa	Heap-based buffer overflow in the wdm_in_callback function in drivers/usb/class/cdc-wdm.c in the Linux kernel before 3.8.4 allows physically proximate attackers to cause a denial of service (system crash) or possibly execute arbitrary code via a crafted cdc-wdm USB device.		yes	USB: cdc-wdm: fix buffer overflow The buffer for responses must not overflow. If this would happen, set a flag, drop the data and return an error after user space has read all remaining data. Signed-off-by: Oliver Neukum <oliver@neukum.org> CC: stable@kernel.org Signed-off-by: Greg Kroah-Hartman <gregkh@linuxfoundation.org>	Oliver Neukum	03/12/2013, 13:52:42	{}	{'drivers/usb/class/cdc-wdm.c': {'additions': 20, 'deletions': 3, 'changes': 23, 'status': 'modified'}}	{'a57e82a18779ab8a5e5a1f5841cef937cf578913'}	{'c'}	{'C/C++'}
CVE-2013-1858	https://github.com/torvalds/linux	e66eded8309ebf679d3d3c1f5820d1f2ca332c71	BIGVUL	CWE-264	+Priv	7.2	https://github.com/torvalds/linux/commit/e66eded8309ebf679d3d3c1f5820d1f2ca332c71	The clone system-call implementation in the Linux kernel before 3.8.3 does not properly handle a combination of the CLONE_NEWUSER and CLONE_FS flags, which allows local users to gain privileges by calling chroot and leveraging the sharing of the / directory between a parent process and a child process.		yes	userns: Don't allow CLONE_NEWUSER | CLONE_FS Don't allowing sharing the root directory with processes in a different user namespace. There doesn't seem to be any point, and to allow it would require the overhead of putting a user namespace reference in fs_struct (for permission checks) and incrementing that reference count on practically every call to fork. So just perform the inexpensive test of…	Eric W. Biederman	03/13/2013, 18:51:49	{}	{'kernel/fork.c': {'additions': 4, 'deletions': 1, 'changes': 5, 'status': 'modified'}, 'kernel/user_namespace.c': {'additions': 4, 'deletions': 0, 'changes': 4, 'status': 'modified'}}	{'6c23cbbd5056b155401b0a2b5567d530e6c750c4'}	{'c'}	{'C/C++'}
CVE-2013-1848	https://github.com/torvalds/linux	8d0c2d10dd72c5292eda7a06231056a4c972e4cc	BIGVUL	CWE-20	+Priv	6.2	https://github.com/torvalds/linux/commit/8d0c2d10dd72c5292eda7a06231056a4c972e4cc	fs/ext3/super.c in the Linux kernel before 3.8.4 uses incorrect arguments to functions in certain circumstances related to printk input, which allows local users to conduct format-string attacks and possibly gain privileges via a crafted application.		yes	ext3: Fix format string issues ext3_msg() takes the printk prefix as the second parameter and the format string as the third parameter. Two callers of ext3_msg omit the prefix and pass the format string as the second parameter and the first parameter to the format string as the third parameter. In both cases this string comes from an arbitrary source. Which means the string may contain format str…	Lars-Peter Clausen	03/09/2013, 14:28:44	{}	{'fs/ext3/super.c': {'additions': 2, 'deletions': 2, 'changes': 4, 'status': 'modified'}}	{'68ac8bfb6aa4ce1a146b5a291f03fc2dd6d17cf2'}	{'c'}	{'C/C++'}
CVE-2013-1828	https://github.com/torvalds/linux	726bc6b092da4c093eb74d13c07184b18c1af0f1	BIGVUL	CWE-20	+Priv	6.9	https://github.com/torvalds/linux/commit/726bc6b092da4c093eb74d13c07184b18c1af0f1	The sctp_getsockopt_assoc_stats function in net/sctp/socket.c in the Linux kernel before 3.8.4 does not validate a size value before proceeding to a copy_from_user operation, which allows local users to gain privileges via a crafted application that contains an SCTP_GET_ASSOC_STATS getsockopt system call.		yes	net/sctp: Validate parameter size for SCTP_GET_ASSOC_STATS Building sctp may fail with: In function ‘copy_from_user’, inlined from ‘sctp_getsockopt_assoc_stats’ at net/sctp/socket.c:5656:20: arch/x86/include/asm/uaccess_32.h:211:26: error: call to ‘copy_from_user_overflow’ declared with attribute error: copy_from_user() buffer size is not provably correct if built with W=1 due to a missing parame…	Guenter Roeck	02/27/2013, 10:57:31	{}	{'net/sctp/socket.c': {'additions': 3, 'deletions': 3, 'changes': 6, 'status': 'modified'}}	{'45af3fb4a018ef84bf1c9f2dfbd887a41242e77f'}	{'c'}	{'C/C++'}
CVE-2013-1827	https://github.com/torvalds/linux	276bdb82dedb290511467a5a4fdbe9f0b52dce6f	BIGVUL		DoS +Priv	6.2	https://github.com/torvalds/linux/commit/276bdb82dedb290511467a5a4fdbe9f0b52dce6f	net/dccp/ccid.h in the Linux kernel before 3.5.4 allows local users to gain privileges or cause a denial of service (NULL pointer dereference and system crash) by leveraging the CAP_NET_ADMIN capability for a certain (1) sender or (2) receiver getsockopt call.		yes	dccp: check ccid before dereferencing ccid_hc_rx_getsockopt() and ccid_hc_tx_getsockopt() might be called with a NULL ccid pointer leading to a NULL pointer dereference. This could lead to a privilege escalation if the attacker is able to map page 0 and prepare it with a fake ccid_ops pointer. Signed-off-by: Mathias Krause <minipli@googlemail.com> Cc: Gerrit Renker <gerrit@erg.abdn.ac.uk> Cc: sta…	Mathias Krause	08/15/2012, 11:31:54	{}	{'net/dccp/ccid.h': {'additions': 2, 'deletions': 2, 'changes': 4, 'status': 'modified'}}	{'3592aaeb80290bda0f2cf0b5456c97bfc638b192'}	{'h'}	{'C/C++'}
CVE-2013-1826	https://github.com/torvalds/linux	864745d291b5ba80ea0bd0edcbe67273de368836	BIGVUL		DoS +Priv	6.2	https://github.com/torvalds/linux/commit/864745d291b5ba80ea0bd0edcbe67273de368836	The xfrm_state_netlink function in net/xfrm/xfrm_user.c in the Linux kernel before 3.5.7 does not properly handle error conditions in dump_one_state function calls, which allows local users to gain privileges or cause a denial of service (NULL pointer dereference and system crash) by leveraging the CAP_NET_ADMIN capability.		yes	xfrm_user: return error pointer instead of NULL When dump_one_state() returns an error, e.g. because of a too small buffer to dump the whole xfrm state, xfrm_state_netlink() returns NULL instead of an error pointer. But its callers expect an error pointer and therefore continue to operate on a NULL skbuff. This could lead to a privilege escalation (execution of user code in kernel context) if the…	Mathias Krause	09/13/2012, 11:41:26	{}	{'net/xfrm/xfrm_user.c': {'additions': 4, 'deletions': 2, 'changes': 6, 'status': 'modified'}}	{'2c20cbd7e3aa6e9dddc07975d3f3a89fe1f69c00'}	{'c'}	{'C/C++'}
CVE-2013-1819	https://github.com/torvalds/linux	eb178619f930fa2ba2348de332a1ff1c66a31424	BIGVUL	CWE-20	DoS	4.6	https://github.com/torvalds/linux/commit/eb178619f930fa2ba2348de332a1ff1c66a31424	The _xfs_buf_find function in fs/xfs/xfs_buf.c in the Linux kernel before 3.7.6 does not validate block numbers, which allows local users to cause a denial of service (NULL pointer dereference and system crash) or possibly have unspecified other impact by leveraging the ability to mount an XFS filesystem containing a metadata inode with an invalid extent map.		yes	xfs: fix _xfs_buf_find oops on blocks beyond the filesystem end When _xfs_buf_find is passed an out of range address, it will fail to find a relevant struct xfs_perag and oops with a null dereference. This can happen when trying to walk a filesystem with a metadata inode that has a partially corrupted extent map (i.e. the block number returned is corrupt, but is otherwise intact) and we try to re…	Dave Chinner	01/21/2013, 12:53:52	{}	{'fs/xfs/xfs_buf.c': {'additions': 18, 'deletions': 0, 'changes': 18, 'status': 'modified'}}	{'d26978dd866dbb3b3a9690f3655a5e735055de89'}	{'c'}	{'C/C++'}
CVE-2013-1798	https://github.com/torvalds/linux	a2c118bfab8bc6b8bb213abfc35201e441693d55	BIGVUL	CWE-20	DoS +Info	6.2	https://github.com/torvalds/linux/commit/a2c118bfab8bc6b8bb213abfc35201e441693d55	The ioapic_read_indirect function in virt/kvm/ioapic.c in the Linux kernel through 3.8.4 does not properly handle a certain combination of invalid IOAPIC_REG_SELECT and IOAPIC_REG_WINDOW operations, which allows guest OS users to obtain sensitive information from host OS memory or cause a denial of service (host OS OOPS) via a crafted application.		yes	KVM: Fix bounds checking in ioapic indirect register reads (CVE-2013-1798) If the guest specifies a IOAPIC_REG_SELECT with an invalid value and follows that with a read of the IOAPIC_REG_WINDOW KVM does not properly validate that request. ioapic_read_indirect contains an ASSERT(redir_index < IOAPIC_NUM_PINS), but the ASSERT has no effect in non-debug builds. In recent kernels this allows a guest …	Andy Honig	02/20/2013, 22:49:16	{}	{'virt/kvm/ioapic.c': {'additions': 5, 'deletions': 2, 'changes': 7, 'status': 'modified'}}	{'0b79459b482e85cb7426aa7da683a9f2c97aeae1'}	{'c'}	{'C/C++'}
[truncated: 7,649 more rows]
